# Supplementary material for: On the Origin of Tibetans and Their Genetic Basis in Adapting High-Altitude Environments
Source: PLoS One. 2011 Feb 28;6(2):e17002. doi: 10.1371/journal.pone.0017002 (PMC3046130; doi:10.1371/journal.pone.0017002)
Supplement: Table S2 — 200-kb genomic regions with extreme high values of pairwise F ST identified in the top five percent of empirical distributions from all Tibetan pairs. (XLS) [file pone.0017002.s007.xls]

## Sheet: Title
Table S2. 200-kb genomic regions with extreme high values of pairwise FST identified in the top five percent of empirical distributions from all Tibetan pairs

## Sheet: Tibetan-Mongolian
chromosome	start_kb	end_kp	probe_num	large_num	large_avg	emperical P	genes
14	95000	95200	83	4	0.459	7.54148e-05	C14orf49,NULL,GLRX5,TCL6
8	55200	55400	44	14	0.451	0.00015083	MRPL15,LOC392221
12	43000	43200	22	5	0.432	0.000226244	TMEM117,NELL2
5	26200	26400	24	5	0.428	0.000301659	CDH9
13	63800	64000	29	4	0.415	0.000377074	LOC647264,PCDH9
16	51200	51400	40	6	0.413	0.000452489	LOC643714,TOX3,LOC390730
6	88600	88800	52	4	0.41	0.000527903	C6orf166,SPACA1
3	38800	39000	30	7	0.409	0.000603318	SCN10A,SCN11A
19	10400	10600	27	4	0.406	0.000678733	PDE4A,KEAP1,EDG8,ATG4D,KRI1,CDKN2D,AP1M2,SLC44A2
2	46600	46800	54	9	0.402	0.000754148	ATP6V1E2,RHOQ,PIGF,CRIPT,LOC730078,SOCS5
1	229200	229400	53	4	0.392	0.000829563	ARV1,FAM89A,LOC644006,TRIM67,FLJ30430
22	33800	34000	58	7	0.391	0.000904977	ISX,HMG2L1
5	76400	76600	56	5	0.385	0.000980392	ZBED3,SNORA47,LOC728723,PDE8B
2	46400	46600	85	43	0.38	0.00105581	EPAS1,LOC388946,ATP6V1E2
4	149400	149600	35	4	0.379	0.00113122	NR3C2
10	30200	30400	71	12	0.376	0.00120664	SVIL,KIAA1462,LOC729663
7	38200	38400	74	5	0.374	0.00128205	STARD3NL,TRGC2,TRGJ2,TRGJP2,TARP,TRGJP1,TRGV11,TRGVB,TRGV10,TRGV9,TRGVA,TRGV8,TRGV7,TRGV6,TRGV5P,TRGV4,TRGV3,AMPH,TRGV2,TRGV1
7	93800	94000	43	4	0.374	0.00135747	COL1A2,CASD1
10	1200	1400	60	4	0.373	0.00143288	C10orf139,LOC642927,ADARB2
1	25200	25400	62	4	0.372	0.0015083	RUNX3,LOC391020,SYF2
6	100800	101000	44	4	0.372	0.00158371	LOC442239,SIM1
14	92400	92600	50	11	0.371	0.00165913	GOLGA5,CHGA,ITPK1,C14orf85
1	112600	112800	40	10	0.371	0.00173454	CTTNBP2NL
5	8400	8600	49	4	0.37	0.00180995	LOC729506
8	98200	98400	52	4	0.37	0.00188537	PGCP,TSPYL5
1	184000	184200	12	4	0.37	0.00196078	HMCN1
3	35800	36000	44	6	0.368	0.0020362	ARPP-21
5	13600	13800	39	9	0.368	0.00211161	LOC391738,DNAH5
7	103000	103200	61	4	0.367	0.00218703	RELN
6	100600	100800	42	4	0.367	0.00226244	LOC728012,MCHR2,LOC442238,LOC442239
17	64200	64400	49	4	0.366	0.00233786	FAM20A,ABCA8
4	174600	174800	30	5	0.365	0.00241327	SCRG1,HAND2,NBLA00301,MORF4
19	57000	57200	46	10	0.365	0.00248869	FPRL2,ZNF577,ZNF649,ZNF613,ZNF350,ZNF615
8	41000	41200	30	4	0.364	0.0025641	ZMAT4,LOC727725
8	60200	60400	37	5	0.361	0.00263952	TOX
9	95600	95800	47	5	0.36	0.00271493	PHF2,BARX1,PTPDC1
9	132000	132200	41	5	0.359	0.00279035	FREQ,NULL
2	79000	79200	67	6	0.359	0.00286576	REG3G,REG1B,REG1A
11	27000	27200	51	5	0.357	0.00294118	BBOX1
10	68400	68600	54	11	0.356	0.00301659	LRRTM3,CTNNA3
6	52800	53000	43	10	0.356	0.00309201	GSTA5,LOC647175,LOC647177,GSTA3,GSTA4,RN7SK,ICK
12	32800	33000	48	5	0.356	0.00316742	YARS2,PKP2,NULL
13	36200	36400	50	6	0.354	0.00324284	LOC400120,LOC646879,RFXAP,SMAD9,LOC646884
22	24600	24800	81	4	0.353	0.00331825	MYO18B
10	12400	12600	79	8	0.352	0.00339367	CAMK1D,CDC123
2	164200	164400	25	5	0.352	0.00346908	FIGN,LOC728304
3	2600	2800	104	6	0.352	0.00354449	CNTN4
10	77400	77600	33	4	0.349	0.00361991	C10orf11
3	63600	63800	38	4	0.348	0.00369532	FLJ44379,C3orf49,THOC7
11	36000	36200	90	8	0.347	0.00377074	LDLRAD3
16	53200	53400	54	4	0.346	0.00384615	IRX3,LOC728792,hCG_1815491,IRX5
12	33000	33200	35	15	0.346	0.00392157	NULL,PKP2
1	104200	104400	25	5	0.346	0.00399698	AMY1C,LOC642337
6	166800	167000	97	8	0.346	0.0040724	RPS6KA2
3	89600	89800	17	7	0.345	0.00414781	EPHA3
20	51200	51400	84	8	0.341	0.00422323	TSHZ2,LOC728805
5	8200	8400	52	11	0.341	0.00429864	MTRR,LOC729506
5	92000	92200	40	6	0.341	0.00437406	LOC391810,NR2F1
2	47600	47800	59	4	0.34	0.00444947	KCNK12,hCG_2040054,LOC285053
6	138200	138400	36	6	0.339	0.00452489	TNFAIP3,PERP
9	1600	1800	85	5	0.339	0.0046003	SMARCA2
11	111000	111200	19	4	0.339	0.00467572	SNF1LK2,PPP2R1B,ALG9
5	20000	20200	19	8	0.338	0.00475113	CDH18
10	122200	122400	42	4	0.336	0.00482655	PPAPDC1A,C10orf85
18	68600	68800	62	4	0.336	0.00490196	NETO1
22	33600	33800	72	8	0.336	0.00497738	ISX
4	71200	71400	37	7	0.335	0.00505279	LOC642662,LOC642672,C4orf35,SMR3A,SMR3B,PROL1,MUC7
10	114000	114200	37	8	0.335	0.00512821	TECTB,ACSL5,ZDHHC6,VTI1A
5	10800	11000	54	4	0.335	0.00520362	DAP,LOC729571,CTNND2
13	73600	73800	44	4	0.334	0.00527903	KLF12,LOC730245,hCG_1820717
8	74200	74400	52	4	0.334	0.00535445	RPESP,RPL7,RDH10
5	35000	35200	51	7	0.333	0.00542986	DNAJC21,AGXT2,PRLR
6	111600	111800	26	8	0.333	0.00550528	SLC16A10,KIAA1919,REV3L
16	25600	25800	64	6	0.332	0.00558069	HS3ST4,HMGN2P3
2	164400	164600	30	7	0.332	0.00565611	FIGN,LOC728304
8	55400	55600	49	5	0.331	0.00573152	LOC729038,SOX17,LOC392222,SEC11B
7	32400	32600	41	4	0.331	0.00580694	LOC442525,LSM5,KIAA0241
2	172800	173000	57	7	0.33	0.00588235	DLX2,ITGA6
10	8400	8600	71	13	0.33	0.00595777	LOC389935,KRT8P16,GATA3
1	5000	5200	59	4	0.33	0.00603318	AJAP1
1	156600	156800	46	17	0.33	0.0061086	CD1E,OR10T2,OR10K2,LOC646289,OR10K1,OR10R2,OR6Y1,SPTA1
6	169400	169600	38	4	0.33	0.00618401	THBS2,WDR27
1	231800	232000	59	6	0.33	0.00625943	KCNK1,LOC728987,SLC35F3
9	4000	4200	121	12	0.329	0.00633484	GLIS3
7	125600	125800	23	4	0.329	0.00641026	GRM8
5	19400	19600	40	8	0.328	0.00648567	CDH18
5	143400	143600	37	4	0.328	0.00656109	YIPF5,KCTD16
6	151200	151400	81	5	0.328	0.0066365	PLEKHG1,MTHFD1L,LOC644860
12	76200	76400	43	4	0.328	0.00671192	E2F7,NAV3
22	34800	35000	73	5	0.328	0.00678733	APOL3,APOL4,APOL2,APOL1
2	222800	223000	43	4	0.328	0.00686275	PAX3,CCDC140,LOC440934,SGPP2
1	156800	157000	49	4	0.327	0.00693816	OR10X1,OR10Z1,SPTA1,OR6K2,OR6K3,OR6K6,OR6N1
5	2600	2800	71	6	0.327	0.00701357	LOC728878,IRX2
16	22800	23000	58	4	0.326	0.00708899	HS3ST2,USP31
2	49000	49200	79	16	0.325	0.0071644	LOC646936,FSHR
9	113000	113200	40	4	0.325	0.00723982	OR2K2,KIAA0368
10	130600	130800	70	9	0.325	0.00731523	hCG_1795091,MGMT
12	33400	33600	23	12	0.324	0.00739065	SYT10,LOC390301
2	127600	127800	37	4	0.324	0.00746606	BIN1,CYP27C1,ERCC3,MAP3K2
18	46400	46600	80	4	0.323	0.00754148	MAPK4,MRO
2	3000	3200	53	5	0.323	0.00761689	TSSC1,LOC729897
8	123000	123200	32	5	0.322	0.00769231	HASNT,HAS2
15	29000	29200	56	11	0.321	0.00776772	MTMR15,MTMR10,TRPM1
10	119600	119800	51	4	0.32	0.00784314	RAB11FIP2,CASC2
6	149600	149800	38	4	0.32	0.00791855	MAP3K7IP2,SUMO4,ZC3H12D
4	21400	21600	30	4	0.32	0.00799397	UM9(5),KCNIP4
12	118800	119000	20	4	0.32	0.00806938	CIT,CCDC64
2	122800	123000	45	5	0.32	0.0081448	LOC728241,TSN
7	86800	87000	37	8	0.318	0.00822021	CROT,ABCB4,ABCB1
8	1600	1800	53	7	0.318	0.00829563	DLGAP2,LOC728928,CLN8,NULL,ARHGEF10
20	55000	55200	90	13	0.318	0.00837104	LOC728902,BMP7
8	108200	108400	34	5	0.318	0.00844646	LOC644199,ANGPT1
8	108400	108600	63	4	0.317	0.00852187	ANGPT1
12	33600	33800	38	14	0.316	0.00859729	LOC390301,SYT10,ALG10
14	104000	104200	35	4	0.316	0.0086727	C14orf180,LOC730185,TMEM179,NULL,INF2
6	22800	23000	62	6	0.316	0.00874811	LOC389370,PRL
5	11000	11200	63	6	0.316	0.00882353	CTNND2
3	21200	21400	53	6	0.314	0.00889894	VENTXP7
13	28400	28600	43	7	0.314	0.00897436	KIAA0774
9	4800	5000	81	9	0.314	0.00904977	RCL1,JAK2
2	50400	50600	42	6	0.314	0.00912519	NRXN1
13	107800	108000	58	8	0.314	0.0092006	TNFSF13B,MYO16
13	52400	52600	71	4	0.313	0.00927602	PCDH8,OLFM4
6	22600	22800	61	4	0.313	0.00935143	HDGFL1,PRL,LOC389370
7	136000	136200	24	6	0.312	0.00942685	LOC392100,CHRM2
13	111600	111800	47	4	0.312	0.00950226	LOC729095,C13orf28,LOC729106,SOX1
1	162800	163000	48	6	0.312	0.00957768	PBX1
6	56000	56200	29	10	0.312	0.00965309	COL21A1
2	148000	148200	44	6	0.31	0.00972851	ACVR2A
4	25400	25600	54	5	0.31	0.00980392	KIAA0746,LOC389203
11	13200	13400	35	7	0.31	0.00987934	ARNTL,BTBD10
6	4200	4400	53	4	0.309	0.00995475	PECI,KU-MEL-3
9	23000	23200	48	13	0.308	0.0100302	DMRTA1,LOC402360
2	49200	49400	45	14	0.308	0.0101056	FSHR
2	141000	141200	49	4	0.308	0.010181	LRP1B
1	108200	108400	56	6	0.308	0.0102564	VAV3,SLC25A24
12	21000	21200	29	6	0.308	0.0103318	SLCO1B3,LST-3TM12,SLCO1B1
3	63400	63600	92	4	0.307	0.0104072	SYNPR,FLJ44379
12	33200	33400	40	8	0.306	0.0104827	NULL,SYT10
9	129400	129600	23	5	0.306	0.0105581	STXBP1,C9orf117,PTRH1,TTC16,TOR2A,SH2D3C,CDK9
2	161600	161800	34	10	0.305	0.0106335	TANK
9	1200	1400	79	10	0.305	0.0107089	DMRT2
6	51800	52000	31	6	0.304	0.0107843	PKHD1
2	35600	35800	42	7	0.303	0.0108597	CRIM1
3	3400	3600	47	4	0.303	0.0109351	CRBN,LOC728221
4	165800	166000	50	4	0.303	0.0110106	LOC653794,TRIM61
5	20200	20400	17	6	0.303	0.011086	CDH18
14	75600	75800	57	8	0.303	0.0111614	C14orf179,C14orf118
3	53000	53200	36	4	0.303	0.0112368	SFMBT1,LOC401068,RFT1,PRKCD
9	10000	10200	54	6	0.303	0.0113122	LOC729802,PTPRD
1	36600	36800	47	5	0.302	0.0113876	STK40,LOC728335,LSM10,C1orf102,MRPS15,CSF3R
21	42200	42400	99	4	0.302	0.011463	C2CD2,ZNF295,C21orf121,UMODL1,C21orf128
11	130400	130600	65	4	0.3	0.0115385	SNX19
2	57000	57200	25	8	0.3	0.0116139	LOC647016,CCDC85A
9	112200	112400	58	5	0.3	0.0116893	SVEP1
4	76400	76600	41	4	0.3	0.0117647	LOC643100,RCHY1
7	157600	157800	39	4	0.299	0.0118401	PTPRN2
7	24200	24400	77	5	0.299	0.0119155	NPY
22	46800	47000	61	4	0.299	0.011991	LOC388915,FAM19A5
14	78200	78400	48	4	0.299	0.0120664	NRXN3
22	48800	49000	40	5	0.299	0.0121418	RP3-355C18.2,MLC1,MOV10L1,PANX2,LOC644111,TRABD,RP3-402G11.5,SELO,TUBGCP6
15	90200	90400	65	4	0.299	0.0122172	SLCO3A1
11	112600	112800	63	5	0.299	0.0122926	NCAM1,TTC12,ANKK1,DRD2
13	30400	30600	63	4	0.299	0.012368	C13orf26,HSPH1
14	98000	98200	59	8	0.298	0.0124434	C14orf177
1	118000	118200	38	8	0.297	0.0125189	LOC401959,GDAP2
9	76200	76400	29	5	0.297	0.0125943	RORB
1	234800	235000	64	7	0.297	0.0126697	HEATR1,ACTN2
8	70800	71000	46	5	0.297	0.0127451	SLCO5A1
12	10000	10200	65	4	0.297	0.0128205	FLJ46363,CLEC12A,CLEC1B,CLEC12B,CLEC9A,CLEC1A,LOC390294,CLEC7A,OLR1
3	153800	154000	30	6	0.297	0.0128959	MBNL1,P2RY1
3	30600	30800	66	6	0.297	0.0129713	TGFBR2,GADL1
12	43400	43600	28	5	0.297	0.0130468	NELL2
17	76000	76200	31	5	0.297	0.0131222	FLJ35220,LOC728991,NPTX1,LOC728720,KIAA1303,LOC729005
1	34200	34400	75	12	0.296	0.0131976	CSMD2
12	65800	66000	30	4	0.296	0.013273	CAND1
10	14400	14600	82	4	0.296	0.0133484	FRMD4A,FAM107B
5	113000	113200	55	4	0.295	0.0134238	YTHDC2
1	19800	20000	46	5	0.295	0.0134992	C1orf151,MGC87895,NBL1,HTR6,TMCO4
19	61000	61200	93	4	0.294	0.0135747	NLRP11,LOC646667,NLRP4,NLRP13,NLRP8
3	152400	152600	36	4	0.294	0.0136501	GPR171,P2RY14,GPR87,P2RY13,P2RY12,MED12L
3	16200	16400	68	7	0.294	0.0137255	GALNTL2,DPH3,OXNAD1,RFTN1
4	78400	78600	48	11	0.293	0.0138009	CCNG2,CXCL13
11	9000	9200	43	4	0.293	0.0138763	SCUBE2,RAB6IP1
9	82200	82400	63	7	0.293	0.0139517	LOC347119
3	197800	198000	36	4	0.292	0.0140271	FBXO45,LRRC33,C3orf34,PIGX,PAK2
7	76600	76800	49	4	0.292	0.0141026	CCDC146,FGL2,tcag7.1314
9	1800	2000	51	11	0.292	0.014178	SMARCA2
3	178800	179000	37	4	0.291	0.0142534	LOC339845,TBL1XR1
5	76800	77000	31	6	0.291	0.0143288	WDR41,hCG_2015956,OTP,TBCA
17	73800	74000	42	5	0.29	0.0144042	THA1P,SOCS3,PGS1,DNAH17
12	66000	66200	53	8	0.29	0.0144796	CAND1,LOC645328,LOC729507
16	77200	77400	75	4	0.29	0.0145551	WWOX,LOC645957
9	131800	132000	48	6	0.29	0.0146305	FNBP1,LOC646236,GPR107,FLJ46836,FREQ
10	121000	121200	54	7	0.29	0.0147059	GRK5
3	35600	35800	40	6	0.29	0.0147813	NULL,ARPP-21
15	31800	32000	92	11	0.29	0.0148567	RYR3,AVEN
3	1000	1200	65	4	0.29	0.0149321	CNTN6
7	94800	95000	55	4	0.29	0.0150075	PON1,PON3,PON2,ASB4
3	95400	95600	25	5	0.289	0.015083	NSUN3,LOC389137
1	238600	238800	93	5	0.289	0.0151584	FMN2,GREM2
2	46200	46400	82	9	0.289	0.0152338	PRKCE,EPAS1
3	69600	69800	53	5	0.289	0.0153092	FRMD4B,LOC642487,MITF
19	35600	35800	55	4	0.289	0.0153846	ZNF536
4	24000	24200	38	5	0.289	0.01546	LOC729175,DHX15
17	74600	74800	105	4	0.289	0.0155354	FLJ21865,HRNBP3
16	81800	82000	116	5	0.289	0.0156109	CDH13
1	106800	107000	26	6	0.289	0.0156863	LOC126987,NTNG1,PRMT6
4	21200	21400	44	4	0.288	0.0157617	KCNIP4,UM9(5)
3	191200	191400	49	6	0.288	0.0158371	LEPREL1,LOC391603
21	41600	41800	72	6	0.288	0.0159125	FAM3B,MX2,MX1,TMPRSS2
16	52800	53000	63	4	0.288	0.0159879	IRX3,LOC728792
11	43200	43400	36	6	0.288	0.0160633	LOC399881,API5,TTC17
2	181800	182000	34	13	0.288	0.0161388	LOC729026,ITGA4
4	24400	24600	46	4	0.287	0.0162142	SOD3,DKFZp761B107,CCDC149
8	80800	81000	55	6	0.287	0.0162896	LOC729782,HEY1,MRPS28
4	167000	167200	30	4	0.287	0.016365	TLL1
8	74400	74600	63	8	0.287	0.0164404	RDH10,NULL,STAU2
1	229400	229600	22	10	0.287	0.0165158	TRIM67,C1orf131,GNPAT,EXOC8,C1orf124,EGLN1
9	33400	33600	34	6	0.287	0.0165913	AQP7,AQP3,NOL6,ANKRD18B,TRBV20OR9-2
21	35600	35800	45	6	0.287	0.0166667	RUNX1
4	162400	162600	67	4	0.286	0.0167421	FSTL5
11	11200	11400	144	6	0.286	0.0168175	GALNTL4,CSNK2A1P
14	43600	43800	43	5	0.286	0.0168929	LOC645086,C14orf28
15	33800	34000	58	5	0.286	0.0169683	ATPBD4
7	47400	47600	54	6	0.286	0.0170437	TNS3
3	102200	102400	58	4	0.286	0.0171192	ABI3BP,IMPG2
7	94600	94800	47	4	0.285	0.0171946	PPP1R9A,PON1
8	24200	24400	38	4	0.285	0.01727	ADAM28,ADAMDEC1,ADAM7
9	132600	132800	41	4	0.285	0.0173454	ABL1,EXOSC2,QRFP,FIBCD1
17	66400	66600	50	5	0.284	0.0174208	KCNJ2,hCG_1644301
9	127800	128000	86	6	0.284	0.0174962	PBX3,FAM125B
6	116000	116200	40	8	0.284	0.0175716	FRK
13	30200	30400	62	7	0.283	0.0176471	ALOX5AP,hCG_1815504,C13orf33
12	20600	20800	59	6	0.283	0.0177225	PDE3A,SLCO1C1
2	176400	176600	42	8	0.283	0.0177979	KIAA1715
5	108800	109000	38	5	0.283	0.0178733	PJA2,KRT18P42
15	28800	29000	19	5	0.283	0.0179487	LOC390561,MTMR15
3	18800	19000	27	4	0.283	0.0180241	LOC131185,KCNH8
1	238400	238600	68	4	0.283	0.0180995	FMN2
1	92600	92800	16	5	0.283	0.018175	RPAP2,GFI1,EVI5
1	92400	92600	10	4	0.283	0.0182504	BTBD8,C1orf146,LOC646821,GLMN,RPAP2
1	192800	193000	34	4	0.282	0.0183258	LOC647167
2	150000	150200	23	10	0.282	0.0184012	LYPD6,C2orf25
14	69600	69800	58	4	0.282	0.0184766	SLC8A3,LOC646548
1	115800	116000	22	5	0.282	0.018552	NGFB,VANGL1
3	148000	148200	28	4	0.281	0.0186275	PLSCR5,LOC729962
6	1600	1800	84	4	0.281	0.0187029	GMDS
3	30000	30200	38	5	0.281	0.0187783	RBMS3
8	50000	50200	17	5	0.28	0.0188537	SNAI2,C8orf22
2	170800	171000	73	4	0.28	0.0189291	MYO3B
2	13800	14000	37	5	0.279	0.0190045	FAM84A
5	39200	39400	43	4	0.279	0.0190799	FYB,C9
1	214000	214200	59	5	0.278	0.0191554	USH2A
2	35200	35400	29	4	0.278	0.0192308	CRIM1
17	29200	29400	59	5	0.278	0.0193062	TLK2P1,ACCN1
7	70800	71000	38	6	0.277	0.0193816	WBSCR17,CALN1,LOC728453
18	42400	42600	80	7	0.277	0.019457	LOXHD1,ST8SIA5,LOC647011
21	35200	35400	74	7	0.277	0.0195324	RUNX1
4	136800	137000	31	7	0.277	0.0196078	LOC646292,PABPC4L
19	38800	39000	48	4	0.276	0.0196833	LOC388532,CHST8,KCTD15
8	122200	122400	54	8	0.276	0.0197587	SNTB1,HAS2
3	5400	5600	49	5	0.276	0.0198341	EDEM1
9	124200	124400	59	7	0.276	0.0199095	PTGS1,OR1J1,OR1J2,OR1J4,OR1N1,OR1N2,OR1L8,OR1Q1
2	170000	170200	37	8	0.276	0.0199849	BBS5,KBTBD10,FASTKD1,PPIG
5	171400	171600	68	4	0.275	0.0200603	STK10,NULL,LOC285588,UBTD2
4	164600	164800	55	4	0.275	0.0201357	TKTL2,FLJ11184,1-Mar
3	37600	37800	48	7	0.274	0.0202112	ITGA9
4	57000	57200	35	4	0.274	0.0202866	PAICS,SRP72,ARL9,HOPX
5	34600	34800	55	4	0.274	0.020362	LOC401180,RAI14
2	35800	36000	58	7	0.274	0.0204374	CRIM1
10	84800	85000	35	7	0.274	0.0205128	NRG3,LOC728027
13	94400	94600	51	4	0.274	0.0205882	ABCC4
14	68800	69000	47	4	0.274	0.0206637	GALNTL1,ERH,SLC39A9
1	182600	182800	26	4	0.274	0.0207391	C1orf21
1	112800	113000	15	5	0.274	0.0208145	CTTNBP2NL,WNT2B,ST7L,CAPZA1
10	131600	131800	44	5	0.273	0.0208899	EBF3,LOC728455,LOC387723,GLRX3
3	148400	148600	33	4	0.273	0.0209653	LOC729962,ZIC4
7	83600	83800	25	5	0.273	0.0210407	SEMA3A
17	74000	74200	73	4	0.273	0.0211161	DNAH17,NULL,PSCD1
8	134600	134800	104	5	0.273	0.0211916	ST3GAL1
8	74000	74200	47	7	0.272	0.021267	KCNB2,TERF1,RPESP
2	60600	60800	32	10	0.272	0.0213424	BCL11A,LOC730142,LOC442017,PAPOLG,LOC130865
6	12600	12800	43	4	0.272	0.0214178	LOC653232,PHACTR1
8	141200	141400	58	5	0.272	0.0214932	NIBP
9	4400	4600	86	7	0.272	0.0215686	SLC1A1,C9orf68
22	25200	25400	75	4	0.272	0.021644	HPS4,SRRD,TFIP11,TPST2,LOC729905,CRYBB1,CRYBA4,MIAT
9	24800	25000	37	8	0.272	0.0217195	TUSC1,ELAVL2
7	107000	107200	28	4	0.272	0.0217949	DUS4L,BCAP29,SLC26A4,CBLL1,SLC26A3
3	59400	59600	58	6	0.271	0.0218703	hCG_1813818,FHIT
11	8400	8600	17	5	0.271	0.0219457	STK33
1	179600	179800	51	7	0.271	0.0220211	LOC647041,CACNA1E
13	25800	26000	44	7	0.271	0.0220965	CDK8,LOC651386
4	24800	25000	30	4	0.271	0.0221719	SEPSECS,PI4K2B,ZCCHC4,ANAPC4
11	34800	35000	46	9	0.271	0.0222474	APIP,PDHX
5	77200	77400	56	4	0.271	0.0223228	LOC728904,AP3B1,LOC727723
2	229600	229800	74	7	0.27	0.0223982	PID1
9	95400	95600	39	8	0.27	0.0224736	PHF2
9	110000	110200	49	6	0.27	0.022549	LOC392382,LOC347292
2	59400	59600	30	6	0.27	0.0226244	LOC647038,BCL11A
11	131400	131600	61	7	0.27	0.0226998	HNT
12	34000	34200	13	4	0.27	0.0227753	ALG10
2	53200	53400	55	4	0.27	0.0228507	ASB3
8	10400	10600	71	4	0.269	0.0229261	UNQ9391,RP1L1,C8orf74
9	111000	111200	54	4	0.269	0.0230015	EPB41L4B,PTPN3
5	82800	83000	54	5	0.269	0.0230769	VCAN,HAPLN1
12	13800	14000	71	5	0.268	0.0231523	GRIN2B
3	25400	25600	95	4	0.268	0.0232278	RARB
16	15600	15800	40	9	0.268	0.0233032	KIAA0430,NDE1,MYH11
5	108600	108800	36	6	0.268	0.0233786	FER,PJA2
3	159000	159200	36	4	0.268	0.023454	C3orf55,SHOX2
5	83200	83400	44	5	0.268	0.0235294	EDIL3
22	34200	34400	54	5	0.268	0.0236048	LOC730090,RASD2,MB,LOC284912,APOL6
13	92800	93000	54	4	0.268	0.0236802	GPC6
4	101400	101600	42	6	0.268	0.0237557	DDIT4L,EMCN
20	2800	3000	35	4	0.268	0.0238311	PTPRA,GNRH2,MRPS26,OXT
2	63200	63400	22	4	0.267	0.0239065	OTX1,LOC51057
6	54000	54200	33	6	0.267	0.0239819	C6orf142
14	46200	46400	19	6	0.267	0.0240573	RPL10L,MDGA2
18	18600	18800	16	7	0.267	0.0241327	LOC646595,RBBP8
17	42200	42400	37	6	0.266	0.0242081	WNT3,LOC644366,WNT9B,GOSR2,RPRML
7	156800	157000	39	6	0.266	0.0242836	DNAJB6,LOC393078,PTPRN2
3	4600	4800	98	4	0.266	0.024359	ITPR1
15	55600	55800	87	7	0.265	0.0244344	CGNL1,Gcom1,GRINL1A
9	70400	70600	39	6	0.265	0.0245098	LOC347097,PIP5K1B,FAM122A
9	14200	14400	85	5	0.265	0.0245852	NFIB
17	69200	69400	79	5	0.265	0.0246606	LOC728102,C17orf54,SDK2
22	43000	43200	73	4	0.265	0.024736	LL22NC03-75B3.6,LOC642341,LDOC1L
5	31000	31200	68	5	0.265	0.0248115	LOC391774,CDH6
16	47400	47600	43	5	0.264	0.0248869	LOC728504,N4BP1,CBLN1
1	202600	202800	42	4	0.264	0.0249623	PLEKHA6,PPP1R15B,PIK3C2B,LOC730254,MDM4
10	53600	53800	47	5	0.264	0.0250377	PRKG1,LOC440558,LOC729054,DKK1,LOC644522
8	29400	29600	57	5	0.264	0.0251131	DUSP4,LOC646909
14	26600	26800	47	4	0.264	0.0251885	LOC728755,NOVA1
14	98800	99000	38	4	0.264	0.025264	BCL11B,SETD3
3	146800	147000	42	4	0.264	0.0253394	LOC389156,PLOD2
14	94000	94200	105	8	0.264	0.0254148	SERPINA9,SERPINA12,SERPINA4,SERPINA5,SERPINA3,LOC390503,SERPINA13
13	28000	28200	59	7	0.264	0.0254902	FLT1,LOC341784,POMP,SLC46A3
9	109800	110000	58	7	0.263	0.0255656	LOC392382,KLF4
9	7200	7400	105	5	0.263	0.025641	JMJD2C,LOC158345
9	82800	83000	50	6	0.263	0.0257164	TLE1
3	122600	122800	30	8	0.263	0.0257919	STXBP5L,POLQ,LOC728992,ARGFX,FBXO40
2	183000	183200	42	4	0.263	0.0258673	PDE1A,DNAJC10
2	149000	149200	26	8	0.263	0.0259427	MBD5,LOC730135,EPC2
9	2400	2600	100	5	0.263	0.0260181	VLDLR
9	137400	137600	55	5	0.263	0.0260935	KIAA0649,C9orf116,MRPS2,LCN1,OBP2A,LOC654089,PAEP
7	43000	43200	48	4	0.262	0.0261689	MRPL32,HECW1
6	24400	24600	58	9	0.262	0.0262443	DCDC2,KAAG1,MRS2L,MRS2,GPLD1
3	123400	123600	40	6	0.262	0.0263198	CASR,CSTA,CCDC58,C3orf28
5	106200	106400	29	6	0.262	0.0263952	LOC345571,EFNA5
22	42000	42200	72	5	0.261	0.0264706	SCUBE1,LOC727731,MPPED1
10	53400	53600	69	5	0.261	0.026546	PRKG1
2	149200	149400	25	10	0.261	0.0266214	EPC2,KIF5C
9	136600	136800	59	4	0.261	0.0266968	COL5A1
9	125200	125400	43	6	0.261	0.0267722	DENND1A
1	65800	66000	52	6	0.261	0.0268477	LEPR,PDE4B
14	42200	42400	43	4	0.26	0.0269231	LRFN5,LOC390472
9	13600	13800	65	9	0.26	0.0269985	FLJ41200,MPDZ,LOC347193,NFIB
11	1600	1800	60	7	0.26	0.0270739	KRTAP5-4,FAM99A,CTSD,KRTAP5-6,HCCA2,LOC649839,LOC390029,SYT8
7	70200	70400	53	4	0.26	0.0271493	WBSCR17
6	124200	124400	58	5	0.26	0.0272247	TRDN,NKAIN2
18	22600	22800	68	4	0.26	0.0273002	hCG_38480,AQP4,C18orf16,CHST9
15	64200	64400	79	4	0.26	0.0273756	MEGF11,DIS3L
9	8200	8400	93	8	0.259	0.027451	PTPRD
21	14800	15000	66	7	0.259	0.0275264	SAMSN1,LOC388813
1	212400	212600	52	5	0.259	0.0276018	SMYD2,PTPN14
9	137600	137800	62	5	0.259	0.0276772	PAEP,GLT6D1,LCN9,SOHLH1,KCNT1
8	4200	4400	142	5	0.258	0.0277526	CSMD1
3	154400	154600	42	4	0.258	0.0278281	RAP2B,LOC152118
8	14800	15000	170	4	0.257	0.0279035	SGCZ
15	88200	88400	25	4	0.257	0.0279789	AP3S2,C15orf38,ZNF710,LOC728420
18	52800	53000	57	5	0.257	0.0280543	WDR7
7	31400	31600	50	8	0.257	0.0281297	NEUROD6,CCDC129
5	163200	163400	36	4	0.257	0.0282051	LOC391844,MAT2B
2	122600	122800	40	4	0.257	0.0282805	LOC728241,TSN
5	121000	121200	31	4	0.257	0.028356	LOC391825,SRFBP1,FTMT
3	12800	13000	43	4	0.257	0.0284314	KRT18P17,CAND2,RPL32,IQSEC1
6	168200	168400	87	4	0.257	0.0285068	FRMD1,LOC644674,DACT2
18	46000	46200	44	8	0.257	0.0285822	CCDC11,MBD1,CXXC1,C18orf24
4	157600	157800	51	5	0.257	0.0286576	hCG_1814936,PDGFC
4	114800	115000	39	5	0.256	0.028733	CAMK2D,ARSJ
5	11600	11800	48	4	0.256	0.0288084	CTNND2
14	82400	82600	56	6	0.256	0.0288839	LOC730105
3	29600	29800	46	6	0.256	0.0289593	RBMS3
2	239400	239600	36	5	0.256	0.0290347	FLJ43879,HDAC4
12	21200	21400	50	6	0.256	0.0291101	SLCO1B1,SLCO1A2,IAPP
18	68800	69000	44	4	0.256	0.0291855	NETO1
5	111200	111400	26	4	0.255	0.0292609	C5orf13,C5orf26
15	84000	84200	75	4	0.255	0.0293363	AKAP13,KLHL25
7	85000	85200	26	6	0.255	0.0294118	tcag7.1130,SEMA3D
20	15200	15400	94	6	0.255	0.0294872	MACROD2
8	128000	128200	50	4	0.255	0.0295626	FAM84B,POU5F1P1
5	96600	96800	18	6	0.254	0.029638	RIOK2
18	41200	41400	59	5	0.254	0.0297134	SLC14A2
9	109600	109800	57	6	0.254	0.0297888	LOC392382,KLF4
8	89000	89200	46	8	0.254	0.0298643	WDR21C,MMP16
9	104000	104200	67	6	0.254	0.0299397	GRIN3A,CYLC2
18	59600	59800	42	9	0.254	0.0300151	SERPINB7,SERPINB2,SERPINB10,HMSD,SERPINB8
4	146600	146800	24	5	0.254	0.0300905	SMAD1,LOC729497,MMAA
11	126800	127000	40	4	0.253	0.0301659	PRR10,KIRREL3,LOC387820
6	104800	105000	42	5	0.253	0.0302413	HACE1
6	42200	42400	56	4	0.253	0.0303167	C6orf132,GUCA1A,GUCA1B,MRPS10,TRERF1
12	62000	62200	33	6	0.253	0.0303922	AVPR1A,DPY19L2
1	118600	118800	41	5	0.253	0.0304676	SPAG17,LOC343492
16	5400	5600	69	7	0.253	0.030543	LOC729935,FAM86A
21	38600	38800	71	5	0.252	0.0306184	KCNJ15,ERG
10	117800	118000	62	4	0.252	0.0306938	GFRA1
14	61600	61800	71	11	0.252	0.0307692	SYT16,FLJ43390
8	131400	131600	46	4	0.252	0.0308446	DDEF1IT1,DDEF1
17	72800	73000	51	5	0.252	0.0309201	9-Sep,39700
7	27000	27200	29	5	0.252	0.0309955	LOC442661,LOC402643,HOXA1,HOXA2,HOXA3,HOXA4,HOXA5,HOXA6,HOXA7,HOXA9,HOXA10,HOXA11,HOXA11S
6	73400	73600	51	6	0.252	0.0310709	LOC642681
3	189800	190000	51	8	0.252	0.0311463	LPP
21	36400	36600	50	8	0.251	0.0312217	LOC728778,CBR3,C2orf4P,DOPEY2,LOC402026
1	30600	30800	61	7	0.251	0.0312971	MATN1
7	52000	52200	48	4	0.251	0.0313725	LOC642663,COBL
7	150600	150800	51	5	0.25	0.031448	SMARCD3,NUB1,LOC401433,WDR86,LOC728874,CRYGN,RHEB
16	23800	24000	48	4	0.25	0.0315234	PRKCB1
5	22800	23000	39	5	0.25	0.0315988	CDH12
2	63800	64000	17	4	0.25	0.0316742	LOC647112,UGP2,FLJ36848,VPS54
2	63000	63200	14	5	0.249	0.0317496	EHBP1,LOC647104,OTX1
14	92200	92400	42	4	0.249	0.031825	RIN3,LGMN,GOLGA5
17	76200	76400	38	5	0.249	0.0319005	LOC729005,KIAA1303
2	70800	71000	58	7	0.249	0.0319759	ADD2,FIGLA,CLEC4F,CD207,VAX2
15	23400	23600	90	4	0.249	0.0320513	ATP10A
8	131000	131200	48	5	0.249	0.0321267	FAM49B,LOC729286,DDEF1
6	104200	104400	31	6	0.248	0.0322021	HACE1
8	20000	20200	82	5	0.248	0.0322775	SLC18A1,ATP6V1B2,LZTS1
12	9600	9800	39	6	0.248	0.0323529	LOC728735,KLRB1,LOC644138,LOC374443,CLEC2D,CLECL1,CD69
12	20800	21000	19	4	0.248	0.0324284	SLCO1C1,SLCO1B3
12	128000	128200	89	5	0.248	0.0325038	GLT1D1,LOC728893,TMEM132D
6	19400	19600	51	11	0.248	0.0325792	LOC645157,KRT18P38,ID4
9	114200	114400	22	7	0.248	0.0326546	HSDL2,KIAA1958
18	68200	68400	45	4	0.248	0.03273	LOC728354,CBLN2
19	35400	35600	33	4	0.248	0.0328054	LOC728091,C19orf2,ZNF536
6	54400	54600	34	5	0.248	0.0328808	TINAG,FAM83B
18	73400	73600	64	5	0.248	0.0329563	LOC728864,GALR1
4	38400	38600	47	6	0.248	0.0330317	LOC727965,TLR10,TLR1,TLR6,FAM114A1
15	85000	85200	61	4	0.248	0.0331071	NULL
2	141200	141400	58	4	0.247	0.0331825	LRP1B
4	140600	140800	57	5	0.247	0.0332579	RAB33B,SETD7,MGST2
6	137600	137800	51	6	0.247	0.0333333	IFNGR1,OLIG3
11	39600	39800	25	4	0.247	0.0334087	LOC646388,LRRC4C
14	20000	20200	71	5	0.247	0.0334842	NP,RNASE10,RNASE9,RNASE11,RNASE12,OR6S1
8	16800	17000	63	9	0.246	0.0335596	FGF20,EFHA2
5	123800	124000	59	4	0.246	0.033635	ZNF608
8	106600	106800	55	6	0.246	0.0337104	ZFPM2
1	232200	232400	44	6	0.246	0.0337858	SLC35F3
7	45200	45400	55	4	0.246	0.0338612	RAMP3,LOC647102
5	177800	178000	50	9	0.246	0.0339367	COL23A1,CLK4
11	123200	123400	52	5	0.246	0.0340121	OR6M1,PMP22CD,OR8D4,OR4D5,OR6T1,OR10S1,OR10G4,OR10G9
13	100600	100800	60	5	0.245	0.0340875	NALCN
8	96600	96800	67	4	0.245	0.0341629	C8orf37,LOC643228
8	137200	137400	36	4	0.245	0.0342383	KHDRBS3
8	99200	99400	46	4	0.245	0.0343137	POP1,NPAL2
20	46400	46600	55	7	0.245	0.0343891	PREX1
12	68600	68800	69	4	0.245	0.0344646	C12orf28,CNOT2
19	2800	3000	40	9	0.245	0.03454	ZNF555,ZNF556,ZNF57,ZNF77,TLE6,TLE2,AES
2	160400	160600	51	5	0.244	0.0346154	LY75,PLA2R1
16	49200	49400	24	5	0.244	0.0346908	NKD1,SLIC1,NOD2,CYLD,LOC727992
9	23600	23800	73	5	0.244	0.0347662	LOC402360,ELAVL2
12	25000	25200	76	5	0.244	0.0348416	BRI3P2,LOC196415,LOC645177,LRMP,CASC1
11	86000	86200	59	8	0.243	0.034917	ME3,PRSS23
2	12200	12400	62	5	0.243	0.0349925	LOC729992
3	157600	157800	62	4	0.243	0.0350679	KCNAB1,SSR3
9	80600	80800	42	4	0.242	0.0351433	KRT18P24,PSAT1
4	116000	116200	26	7	0.242	0.0352187	NDST4
10	30600	30800	37	5	0.242	0.0352941	PAPD1,LOC729668,LOC401825,MAP3K8
13	110000	110200	36	4	0.242	0.0353695	RAB20,FLJ10769,CARS2,ING1
6	124400	124600	43	4	0.242	0.0354449	NKAIN2
6	168400	168600	32	4	0.242	0.0355204	LOC644674,DACT2,SMOC2
10	6200	6400	106	9	0.241	0.0355958	RBM17,PFKFB3
9	7000	7200	97	4	0.241	0.0356712	JMJD2C
13	53000	53200	38	7	0.241	0.0357466	OLFM4
13	76000	76200	53	8	0.241	0.035822	KCTD12,CLN5
18	49600	49800	40	4	0.241	0.0358974	LOC390856,MBD2
1	244000	244200	72	4	0.24	0.0359729	SMYD3
6	91000	91200	56	6	0.24	0.0360483	BACH2,MAP3K7
10	68600	68800	30	6	0.24	0.0361237	CTNNA3
14	59000	59200	43	7	0.24	0.0361991	GPR135,C14orf149,C14orf100,C14orf38,RTN1
6	56200	56400	72	4	0.24	0.0362745	COL21A1,LOC442221
10	20800	21000	62	4	0.24	0.0363499	PLXDC2,NEBL
5	86600	86800	14	6	0.24	0.0364253	RASA1,LOC644285,CCNH
22	37800	38000	43	5	0.239	0.0365008	APOBEC3G,LOC651158,APOBEC3H,CBX7,PDGFB
16	800	1000	49	12	0.239	0.0365762	LOC388199,LMF1,SOX8
20	12400	12600	48	4	0.239	0.0366516	SPTLC3,BTBD3
13	94600	94800	98	5	0.239	0.036727	ABCC4
4	41000	41200	40	4	0.239	0.0368024	UCHL1,LIMCH1,LOC728469
6	100000	100200	34	4	0.239	0.0368778	USP45,CCNC,PRDM13
7	29800	30000	36	7	0.239	0.0369532	LOC730117,WIPF3,SCRN1
1	230800	231000	39	4	0.239	0.0370287	LOC729336,SIPA1L2,KIAA1383
11	78000	78200	48	6	0.239	0.0371041	NARS2,ODZ4
10	21000	21200	51	4	0.238	0.0371795	NEBL
17	47600	47800	38	5	0.238	0.0372549	CA10
11	7200	7400	83	6	0.238	0.0373303	SYT9
1	6000	6200	28	4	0.238	0.0374057	KCNAB2,CHD5,RPL22,RNF207,NULL
17	76400	76600	47	5	0.238	0.0374811	KIAA1303,FLJ46026,CHMP6
11	27600	27800	28	4	0.237	0.0375566	BDNFOS,BDNF,HSP90AA2
3	184000	184200	18	4	0.237	0.037632	ATP11B,DCUN1D1
2	105000	105200	51	5	0.237	0.0377074	MRPS9,GPR45
9	86200	86400	37	4	0.237	0.0377828	SLC28A3,NTRK2
2	138800	139000	22	7	0.236	0.0378582	LOC647002,SPOPL
10	118200	118400	40	4	0.236	0.0379336	PNLIPRP3,PNLIP,PNLIPRP1,PNLIPRP2
22	46400	46600	58	4	0.236	0.038009	RP11-191L9.1,TBC1D22A
2	2600	2800	93	4	0.236	0.0380845	LOC648230,MYT1L,TSSC1
19	62600	62800	30	6	0.236	0.0381599	ZNF548,ZNF17,ZNF749,VN1R1,ZNF772,ZNF419,ZNF773,ZNF549,ZNF550,ZNF416,ZIK1
13	96200	96400	44	6	0.236	0.0382353	HS6ST3,OXGR1
1	216000	216200	54	5	0.236	0.0383107	SPATA17
17	15000	15200	51	8	0.236	0.0383861	PMP22,TEKT3
12	5000	5200	85	4	0.235	0.0384615	LOC390282,KCNA5,LOC387826
6	5400	5600	84	4	0.235	0.038537	FARS2,LOC642817
13	93800	94000	60	4	0.235	0.0386124	GPC6,DCT,TGDS
8	28000	28200	49	8	0.235	0.0386878	ELP3,LOC389644
20	8600	8800	71	6	0.235	0.0387632	PLCB1
16	76200	76400	109	5	0.235	0.0388386	NULL,KIAA1576
8	139200	139400	86	6	0.235	0.038914	FAM135B
1	160400	160600	70	7	0.234	0.0389894	NOS1AP
3	186800	187000	19	4	0.234	0.0390649	SENP2,IGF2BP2,C3orf65
4	81200	81400	41	4	0.234	0.0391403	ANTXR2,LOC643513,PRDM8,FGF5
5	7200	7400	37	4	0.234	0.0392157	LOC442132,LOC729471
10	31000	31200	52	4	0.234	0.0392911	LOC645954,ZNF438
2	53400	53600	40	4	0.234	0.0393665	ASB3
3	134200	134400	35	6	0.234	0.0394419	TMEM108
5	73000	73200	53	5	0.234	0.0395173	RGNEF
18	67400	67600	60	4	0.233	0.0395928	LOC728354,CBLN2
4	15200	15400	43	4	0.233	0.0396682	CC2D2A,FBXL5,LOC285550,BST1,CD38
5	79400	79600	75	6	0.233	0.0397436	THBS4,SERINC5
5	1600	1800	47	4	0.233	0.039819	SDHAP3,LPCAT1,LOC728613,LOC442128,MRPL36
8	61800	62000	39	5	0.233	0.0398944	CHD7,LOC442389
12	94800	95000	82	4	0.233	0.0399698	CCDC38,AMDHD1,HAL,LTA4H
6	107000	107200	71	4	0.233	0.0400452	AIM1,RTN4IP1,QRSL1
11	12000	12200	97	5	0.233	0.0401207	DKK3,MICAL2
6	165400	165600	51	7	0.233	0.0401961	LOC728316,C6orf118
6	49400	49600	26	5	0.232	0.0402715	LOC442215,MUT,CENPQ,C6orf141
8	143200	143400	43	4	0.232	0.0403469	TSNARE1
12	9200	9400	48	5	0.232	0.0404223	PZP,LOC642846,LOC728704
3	85400	85600	20	4	0.232	0.0404977	LOC643665,CADM2
1	226600	226800	26	4	0.231	0.0405732	OBSCN,NULL,TRIM11,TRIM17,HIST3H3,HIST3H2A,HIST3H2BB,RNF187,LOC644953
10	35000	35200	35	12	0.231	0.0406486	PARD3
9	18600	18800	106	7	0.231	0.040724	ADAMTSL1,NULL
6	127800	128000	44	6	0.231	0.0407994	KIAA0408,C6orf174,C6orf58
12	85600	85800	21	5	0.231	0.0408748	MGAT4C
14	69800	70000	38	4	0.231	0.0409502	LOC646548,C14orf112,SYNJ2BP,ADAM21
6	47800	48000	48	5	0.23	0.0410256	GPR115,OPN5,C6orf138,NULL
13	38200	38400	55	5	0.23	0.0411011	FREM2,LOC646929
9	2000	2200	117	5	0.23	0.0411765	SMARCA2
18	49800	50000	35	4	0.23	0.0412519	MBD2,SNORA37
2	204600	204800	40	4	0.23	0.0413273	ICOS
20	2200	2400	69	4	0.23	0.0414027	TGM3,TGM6,SNRPB
8	10200	10400	79	5	0.229	0.0414781	MSRA,LOC728868,UNQ9391
10	129200	129400	88	6	0.229	0.0415535	DOCK1,LOC387720
15	68200	68400	70	4	0.229	0.041629	LOC646574,TLE3
11	112400	112600	51	5	0.229	0.0417044	NCAM1
13	27200	27400	57	5	0.228	0.0417798	NULL,GSX1,PDX1
10	99600	99800	41	6	0.228	0.0418552	C10orf132,CRTAC1
20	19800	20000	73	4	0.228	0.0419306	RIN2,NAT5,CRNKL1,C20orf26
4	61000	61200	32	7	0.228	0.042006	LOC644419
2	100000	100200	28	5	0.228	0.0420814	AFF3,LOC150577
3	144600	144800	68	4	0.228	0.0421569	SLC9A9,LOC645515
2	52400	52600	61	6	0.228	0.0422323	LOC730100,ASB3
18	60800	61000	26	8	0.228	0.0423077	CDH7
1	202800	203000	49	5	0.227	0.0423831	MDM4,LRRN2,NFASC
9	82600	82800	40	5	0.227	0.0424585	TLE1
8	24000	24200	28	4	0.227	0.0425339	ADAM28
17	9000	9200	74	4	0.227	0.0426094	NTN1,STX8
2	106000	106200	38	4	0.226	0.0426848	C2orf40,UXS1
4	166600	166800	44	4	0.226	0.0427602	CPE,LOC402191,LOC646995
7	153400	153600	34	5	0.226	0.0428356	NULL
3	7800	8000	85	5	0.226	0.042911	GRM7
14	20800	21000	28	4	0.226	0.0429864	HNRNPC,RPGRIP1,SUPT16H,LOC728353,CHD8,SNORD9,SNORD8,RAB2B
18	47600	47800	39	4	0.226	0.0430618	LOC729051,MEX3C,DCC
1	219600	219800	33	4	0.225	0.0431373	NULL,DUSP10
17	53600	53800	48	4	0.225	0.0432127	OR4D2,EPX,MKS1,LPO,MPO,BZRAP1,SUPT4H1,RNF43
16	82200	82400	111	4	0.224	0.0432881	CDH13,HSBP1
1	8200	8400	27	4	0.224	0.0433635	SLC45A1,RERE
4	76200	76400	24	5	0.224	0.0434389	DKFZP564O0823,LOC643100
12	3000	3200	74	6	0.224	0.0435143	TEAD4,LOC387825,TSPAN9
12	24800	25000	70	4	0.223	0.0435897	BCAT1
19	8600	8800	27	4	0.223	0.0436652	ADAMTS10,MGC33407,LOC728831,OR2Z1,ZNF558
6	7800	8000	58	4	0.223	0.0437406	BMP6,TXNDC5,MUTED
21	42600	42800	92	4	0.222	0.043816	TFF3,TFF2,TFF1,TMPRSS3,UBASH3A,RSPH1,SLC37A1
12	36400	36600	2	1	0.268	0.0438914	LOC727847,ALG10B
2	61200	61400	28	5	0.221	0.0439668	KIAA1841,LOC339804,AHSA2,USP34
16	56800	57000	35	4	0.221	0.0440422	CSNK2A2,CCDC113,Klkbl4,GINS3
14	27600	27800	31	4	0.22	0.0441176	LOC728755,PRKD1,FOXG1
15	51000	51200	58	5	0.22	0.0441931	LOC645693
18	6800	7000	73	10	0.22	0.0442685	ARHGAP28,FLJ38028,LAMA1
5	35400	35600	33	4	0.218	0.0443439	PRLR,SPEF2
7	63000	63200	18	6	0.218	0.0444193	LOC441238,LOC644159,ZNF735,ZNF680,LOC442319,LOC653435
6	160800	161000	17	5	0.218	0.0444947	LPAL2,SLC22A3,LPA
3	87400	87600	36	6	0.218	0.0445701	POU1F1,KRT8P25
7	31600	31800	68	5	0.218	0.0446456	CCDC129,C7orf16,PDE1C
8	133000	133200	61	6	0.217	0.044721	EFR3A,OC90,HHLA1,KCNQ3
14	70600	70800	39	5	0.216	0.0447964	PCNX,LOC729941
2	32800	33000	46	4	0.216	0.0448718	TTC27,LTBP1
6	88000	88200	30	8	0.216	0.0449472	ZNF292,GJB7,LOC644016,LOC728362,C6orf162,C6orf163,C6orf165
6	108000	108200	72	4	0.215	0.0450226	SOBP,NULL,LOC728089,SCML4
7	154000	154200	84	6	0.215	0.045098	DPP6
4	104200	104400	19	4	0.214	0.0451735	NHEDC2,BDH2,CENPE
9	80400	80600	46	5	0.214	0.0452489	PSAT1,KRT18P24
10	63200	63400	43	4	0.212	0.0453243	C10orf107,ARID5B
2	45800	46000	94	4	0.21	0.0453997	PRKCE
8	141400	141600	25	6	0.209	0.0454751	NIBP,LOC729563,CHRAC1
3	57200	57400	21	5	0.209	0.0455505	HESX1,APPL1,ASB14,DNHD2
7	131400	131600	78	4	0.209	0.0456259	tcag7.1149,PLXNA4
4	37800	38000	73	5	0.205	0.0457014	TBC1D1
11	42200	42400	41	4	0.203	0.0457768	LOC387761,API5
4	130600	130800	33	4	0.202	0.0458522	LOC391697,LOC729265,C4orf33
6	48000	48200	37	4	0.201	0.0459276	NULL,C6orf138
17	29600	29800	67	4	0.201	0.046003	CCL2,CCL7,CCL11,CCL8,CCL13,CCL1
20	25800	26000	5	1	0.212	0.0460784	LOC728882,C20orf91,ZNF337
22	20000	20200	2	0	0	0.0461538	HIC2,LOC653264,LOC645390,LOC729568,RIMBP3B,TMEM191C,PI4KAP2,NULL
15	72600	72800	15	1	0.218	0.0462293	ARID3B,CLK3,EDC3,FLJ42022,CYP1A1
11	31400	31600	9	2	0.245	0.0463047	DPH4,IMMP1L,ELP4
7	62000	62200	8	2	0.422	0.0463801	LOC442318,ZNF680
16	30200	30400	7	0	0	0.0464555	CD2BP2,LOC595101,LOC647068,TBC1D10B,MYLPF,1-Sep,ZNF553,ZNF771,XTP3TPA,SEPHS2,ITGAL
15	70000	70200	25	2	0.215	0.0465309	MYO9A
5	170200	170400	14	1	0.391	0.0466063	RANBP17
1	36000	36200	7	1	0.223	0.0466817	CLSPN,EIF2C4,EIF2C1,EIF2C3
14	66400	66600	10	0	0	0.0467572	GPHN
3	122200	122400	10	3	0.283	0.0468326	STXBP5L
4	3800	4000	1	0	0	0.046908	ADRA2C,LOC728263,LRPAP1
1	29200	29400	18	3	0.278	0.0469834	EPB41,TMEM200B,SFRS4,MECR
12	36600	36800	4	1	0.338	0.0470588	LOC727847,ALG10B
10	35400	35600	15	0	0	0.0471342	CUL2,LOC729811,CREM,LOC729813,CCNY
16	23000	23200	19	2	0.301	0.0472097	USP31,SCNN1G,SCNN1B
14	99600	99800	22	3	0.294	0.0472851	EVL,DEGS2,YY1
4	145000	145200	6	1	0.254	0.0473605	GYPE,LOC646561,GYPB
2	214400	214600	25	2	0.262	0.0474359	SPAG16
1	229600	229800	18	2	0.237	0.0475113	EGLN1,LOC645339,TSNAX,LOC440731
1	113200	113400	19	2	0.292	0.0475867	FLJ36116,SLC16A1,AFARP1,LRIG2
5	84600	84800	31	2	0.264	0.0476621	LOC402219,EDIL3
7	149200	149400	4	1	0.358	0.0477376	LOC401431,ATP6V0E2,ARP11
3	170800	171000	26	3	0.305	0.047813	MDS1,LOC730006,TERC,ARPM1,MYNN,LRRC34
7	112400	112600	39	0	0	0.0478884	FLJ31818,GPR85,LOC401397
6	58600	58800	7	0	0	0.0479638	LOC727842,PRIM2
15	28600	28800	3	1	0.283	0.0480392	ARHGAP11B,LOC728498,LOC390561
12	36200	36400	2	0	0	0.0481146	LOC727847,ALG10B
7	57600	57800	2	0	0	0.04819	ZNF716,ZNF479
20	36800	37000	28	3	0.262	0.0482655	ACTR5,PPP1R16B,FAM83D
13	83600	83800	24	1	0.234	0.0483409	SLITRK1,SLITRK6,LOC387939
12	62200	62400	7	1	0.224	0.0484163	DPY19L2,LOC390338
10	31600	31800	13	1	0.231	0.0484917	ZEB1,LOC390414
17	55400	55600	15	2	0.291	0.0485671	LOC51136,DHX40P,HEATR6,LOC645638,LOC653653,CA4
17	21400	21600	1	0	0	0.0486425	LOC645479,C17orf51,LOC729490
2	136000	136200	17	3	0.317	0.0487179	ZRANB3,R3HDM1
3	122400	122600	11	2	0.283	0.0487934	STXBP5L
4	98600	98800	17	2	0.429	0.0488688	C4orf37
19	19200	19400	11	2	0.209	0.0489442	NCAN,HAPLN4,TM6SF2,SF4,KIAA0892,GATAD2A
13	56000	56200	14	0	0	0.0490196	FLJ40296
9	126400	126600	8	0	0	0.049095	NR6A1,OLFML2A
8	99600	99800	15	0	0	0.0491704	STK3
16	48600	48800	16	0	0	0.0492459	TMEM188,LOC643386,HEATR3,LOC390729,PAPD5
7	112600	112800	15	2	0.264	0.0493213	LOC401397,GPR85
11	84600	84800	15	3	0.268	0.0493967	DLG2,TMEM126B
12	34200	34400	5	0	0	0.0494721	ALG10
3	95000	95200	8	2	0.269	0.0495475	PROS1,ARL13B
17	56000	56200	8	0	0	0.0496229	PPM1D,BCAS3,LOC729621
1	1800	2000	5	1	0.304	0.0496983	GNB1,CALML6,TMEM52,LOC339457,C1orf222,hCG_1647286,KIAA1751,GABRD,PRKCZ

## Sheet: Tibetan-Duar
chromosome	start_kb	end_kp	probe_num	large_num	large_avg	emperical P	genes
5	121800	122000	34	7	0.435	7.54148e-05	SNCAIP,SNX2
14	63800	64000	29	5	0.435	0.00015083	ESR2,LOC441687,MTHFD1
1	65400	65600	36	8	0.431	0.000226244	AK3L1,LOC645195,DNAJC6
3	38800	39000	30	5	0.43	0.000301659	SCN10A,SCN11A
19	57000	57200	46	11	0.423	0.000377074	FPRL2,ZNF577,ZNF649,ZNF613,ZNF350,ZNF615
4	125600	125800	35	10	0.405	0.000452489	LOC645773,ANKRD50
8	94200	94400	40	4	0.403	0.000527903	LOC389676
5	96000	96200	71	13	0.401	0.000603318	CAST,ERAP1
16	5400	5600	69	4	0.399	0.000678733	LOC729935,FAM86A
15	22400	22600	38	6	0.397	0.000754148	C15orf2,SNRPN
10	111200	111400	20	4	0.375	0.000829563	LOC645318,XPNPEP1
9	109600	109800	57	6	0.374	0.000904977	LOC392382,KLF4
2	46400	46600	85	35	0.372	0.000980392	EPAS1,LOC388946,ATP6V1E2
14	92400	92600	50	14	0.37	0.00105581	GOLGA5,CHGA,ITPK1,C14orf85
1	87600	87800	39	4	0.369	0.00113122	LMO4
11	130800	131000	66	5	0.366	0.00120664	C11orf39,HNT
21	34000	34200	39	8	0.362	0.00128205	ITSN1,ATP5O
15	90000	90200	33	5	0.362	0.00135747	SLCO3A1
3	32400	32600	38	6	0.361	0.00143288	CMTM7,CMTM6,LOC285260,DYNC1LI1
5	73000	73200	53	4	0.361	0.0015083	RGNEF
2	79000	79200	67	13	0.361	0.00158371	REG3G,REG1B,REG1A
22	40000	40200	21	6	0.361	0.00165913	RANGAP1,ZC3H7B,TEF,TOB2,PHF5A,ACO2
2	113000	113200	27	5	0.359	0.00173454	TTL,POLR1B,CHCHD5,SLC20A1,CKAP2L
5	177800	178000	50	10	0.357	0.00180995	COL23A1,CLK4
5	35000	35200	51	6	0.356	0.00188537	DNAJC21,AGXT2,PRLR
1	226600	226800	26	9	0.355	0.00196078	OBSCN,NULL,TRIM11,TRIM17,HIST3H3,HIST3H2A,HIST3H2BB,RNF187,LOC644953
22	44000	44200	41	5	0.354	0.0020362	C22orf9,UPK3A,FAM118A,SMC1B,RIBC2
3	82600	82800	22	5	0.352	0.00211161	GBE1
2	179600	179800	26	11	0.35	0.00218703	SESTD1
16	70800	71000	23	8	0.348	0.00226244	PMFBP1,LOC390739,LOC645478
12	43200	43400	38	12	0.348	0.00233786	NELL2
2	161600	161800	34	11	0.345	0.00241327	TANK
14	92200	92400	42	5	0.344	0.00248869	RIN3,LGMN,GOLGA5
3	114200	114400	68	6	0.343	0.0025641	GTPBP8,C3orf17,BOC
8	136000	136200	38	5	0.343	0.00263952	LOC645809,ZFAT
7	127200	127400	17	6	0.341	0.00271493	SND1
19	47200	47400	11	5	0.341	0.00279035	GRIK5,ZNF574,POU2F2,DEDD2
3	25200	25400	55	8	0.34	0.00286576	LOC442077,RARB,LOC645047
16	29400	29600	10	5	0.34	0.00294118	SULT1A3,LOC440354,SLC7A5P1,LOC647057,SPN,QPRT
1	229400	229600	22	9	0.339	0.00301659	TRIM67,C1orf131,GNPAT,EXOC8,C1orf124,EGLN1
9	99200	99400	52	5	0.338	0.00309201	TDRD7,TMOD1
7	96000	96200	27	5	0.338	0.00316742	FLJ42280,SHFM1
5	26200	26400	24	4	0.338	0.00324284	CDH9
13	30400	30600	63	4	0.338	0.00331825	C13orf26,HSPH1
9	4800	5000	81	10	0.337	0.00339367	RCL1,JAK2
12	10000	10200	65	5	0.336	0.00346908	FLJ46363,CLEC12A,CLEC1B,CLEC12B,CLEC9A,CLEC1A,LOC390294,CLEC7A,OLR1
2	137800	138000	21	6	0.335	0.00354449	THSD7B
3	179800	180000	39	6	0.335	0.00361991	KCNMB2
9	99400	99600	34	6	0.335	0.00369532	TMOD1,C9orf97,NCBP1,XPA,KRT18P13,FOXE1
7	54600	54800	52	5	0.333	0.00377074	VSTM2A,LOC392030,SEC61G
13	112600	112800	43	6	0.333	0.00384615	ATP11A,MCF2L
6	162800	163000	50	12	0.333	0.00392157	PARK2,PACRG
12	11600	11800	42	4	0.332	0.00399698	ETV6
13	21200	21400	96	5	0.332	0.0040724	FGF9
6	77800	78000	33	7	0.33	0.00414781	LOC643281,HTR1B,IMPG1
10	85800	86000	48	6	0.33	0.00422323	LRIT2,GHITM,C10orf99,PCDH21,LRIT1,RGR
6	160200	160400	43	7	0.33	0.00429864	PNLDC1,MAS1,IGF2R
6	106200	106400	40	4	0.329	0.00437406	LOC728180,PREP,PRDM1
5	96200	96400	26	12	0.328	0.00444947	ERAP1,ERAP2,LNPEP
21	33800	34000	22	11	0.328	0.00452489	GART,SON,DONSON,CRYZL1,ITSN1
3	63600	63800	38	11	0.327	0.0046003	FLJ44379,C3orf49,THOC7
3	153600	153800	29	5	0.325	0.00467572	MBNL1
3	153800	154000	30	5	0.325	0.00475113	MBNL1,P2RY1
21	42400	42600	85	4	0.325	0.00482655	UMODL1,ABCG1,TFF3
15	97600	97800	42	5	0.322	0.00490196	TTC23,LRRC28
20	24200	24400	50	4	0.322	0.00497738	C20orf39
6	39000	39200	73	7	0.322	0.00505279	DNAH8,GLP1R,C6orf64
3	151600	151800	33	4	0.321	0.00512821	LOC730025,TSC22D2,SERP1,EIF2A,SELT
2	159000	159200	20	7	0.32	0.00520362	CCDC148,PKP4
19	49600	49800	53	7	0.32	0.00527903	ZNF285A,ZNF229,ZNF285B,ZNF180,CEACAM20,FLJ41856,LOC147710
10	20600	20800	48	5	0.32	0.00535445	PLXDC2
3	26400	26600	41	5	0.32	0.00542986	LOC645101,LOC729108,LRRC3B
4	12600	12800	55	5	0.319	0.00550528	HSP90AB2P
9	10000	10200	54	16	0.319	0.00558069	LOC729802,PTPRD
16	7400	7600	119	6	0.319	0.00565611	A2BP1
11	7200	7400	83	4	0.319	0.00573152	SYT9
1	112600	112800	40	8	0.318	0.00580694	CTTNBP2NL
11	30800	31000	18	6	0.318	0.00588235	DCDC5
2	34800	35000	47	11	0.318	0.00595777	FAM98A,LOC344371
7	37200	37400	67	5	0.318	0.00603318	ELMO1,LOC646942
14	63600	63800	34	4	0.317	0.0061086	SYNE2,ESR2
13	52400	52600	71	4	0.317	0.00618401	PCDH8,OLFM4
6	163400	163600	83	7	0.316	0.00625943	PACRG,LOC729658
3	154600	154800	37	4	0.315	0.00633484	LOC152118
5	123000	123200	54	7	0.315	0.00641026	KRT18P16,CSNK1G3
3	140800	141000	57	6	0.314	0.00648567	NMNAT3
10	17000	17200	94	15	0.314	0.00656109	CUBN
2	38200	38400	67	15	0.313	0.0066365	C2orf58,ARL6IP2,LOC391367
15	79000	79200	43	4	0.313	0.00671192	KIAA1199,MESDC2,MESDC1,C15orf26,LOC647020
1	215000	215200	84	7	0.312	0.00678733	ESRRG
2	176400	176600	42	6	0.312	0.00686275	KIAA1715
6	130600	130800	29	15	0.311	0.00693816	SAMD3,TMEM200A
2	123200	123400	31	5	0.311	0.00701357	LOC728241,TSN
2	209600	209800	31	8	0.31	0.00708899	LOC130195,LOC402116,MAP2
8	16400	16600	42	6	0.31	0.0071644	LOC646440,FGF20
4	162600	162800	36	4	0.31	0.00723982	FSTL5
3	188800	189000	47	6	0.31	0.00731523	SST,RTP2,BCL6
7	69600	69800	59	6	0.308	0.00739065	AUTS2
12	29400	29600	62	5	0.308	0.00746606	ERGIC2,OVCH1,TMTC1
8	23200	23400	68	5	0.308	0.00754148	R3HCC1,LOXL2,ENTPD4
17	37200	37400	21	8	0.308	0.00761689	JUP,SC65,FKBP10,NT5C3L,KLHL10,KLHL11,ACLY,TTC25,CNP,DNAJC7
20	55000	55200	90	19	0.308	0.00769231	LOC728902,BMP7
13	71800	72000	53	4	0.308	0.00776772	RP11-11C5.2
12	17400	17600	41	5	0.308	0.00784314	LOC390297,RERGL,LOC390298
1	6600	6800	48	5	0.308	0.00791855	PHF13,THAP3,DNAJC11,CAMTA1
10	61200	61400	51	6	0.308	0.00799397	CCDC6,ANK3
11	95000	95200	42	4	0.307	0.00806938	FAM76B,CEP57
20	50600	50800	55	4	0.307	0.0081448	LOC728801,ZFP64,TSHZ2
22	48400	48600	45	4	0.307	0.00822021	C22orf34,BRD1
5	3000	3200	85	4	0.306	0.00829563	C5orf38,LOC729099
16	71400	71600	52	7	0.306	0.00837104	ZFHX3
11	122000	122200	77	4	0.306	0.00844646	GLULL3,UBASH3B
5	57000	57200	44	6	0.306	0.00852187	DKFZp686D0972,GPBP1,LOC728103,PLK2
13	44200	44400	58	7	0.305	0.00859729	LOC144817,NUFIP1
18	52000	52200	43	13	0.304	0.0086727	FLJ45743
4	18400	18600	32	6	0.304	0.00874811	LOC729071,LCORL
6	159800	160000	62	5	0.304	0.00882353	LOC642738,FNDC1,SOD2,FLJ27255
15	24600	24800	20	6	0.303	0.00889894	GABRB3,LOC727729,GABRA5
10	77800	78000	52	8	0.303	0.00897436	C10orf11,LOC729716
7	79800	80000	52	9	0.303	0.00904977	GNAI1,GNAT3
9	4000	4200	121	8	0.303	0.00912519	GLIS3
1	52000	52200	25	12	0.302	0.0092006	OSBPL9,NRD1,RAB3B
13	61800	62000	33	7	0.302	0.00927602	LOC647259,PCDH20
7	130400	130600	53	4	0.302	0.00935143	LOC646329,LOC442723,MKLN1
5	72400	72600	37	4	0.302	0.00942685	FCHO2,TMEM171,TMEM174
18	74600	74800	53	4	0.302	0.00950226	LOC649290,SALL3,LOC729180,LOC645321
5	5200	5400	111	6	0.302	0.00957768	ADAMTS16,KIAA0947
10	78800	79000	69	10	0.302	0.00965309	KCNMA1,LOC729187
10	8400	8600	71	4	0.302	0.00972851	LOC389935,KRT8P16,GATA3
16	9800	10000	50	11	0.301	0.00980392	GRIN2A,LOC727844
9	101000	101200	41	6	0.301	0.00987934	ALG2,SEC61B
6	157000	157200	26	8	0.301	0.00995475	ARID1B
2	61200	61400	28	5	0.301	0.0100302	KIAA1841,LOC339804,AHSA2,USP34
5	38800	39000	53	5	0.3	0.0101056	LOC729989,OSMR,RICTOR
19	53200	53400	68	12	0.3	0.010181	ELSPBP1,CABP5,PLA2G4C,LIG1,LOC374920
8	25400	25600	55	8	0.3	0.0102564	CDCA2,EBF2
16	51000	51200	38	6	0.3	0.0103318	TOX3,LOC643714
4	10200	10400	46	11	0.3	0.0104072	MIST
2	80000	80200	113	4	0.299	0.0104827	CTNNA2,LRRTM1
11	97800	98000	46	4	0.299	0.0105581	CNTN5
8	139800	140000	68	4	0.299	0.0106335	COL22A1
3	34800	35000	34	7	0.299	0.0107089	KRT8P18,ARPP-21
3	86600	86800	17	4	0.299	0.0107843	CADM2,VGLL3
1	209800	210000	52	5	0.299	0.0108597	SLC30A1,LOC401981,NEK2,LPGAT1
2	49000	49200	79	5	0.298	0.0109351	LOC646936,FSHR
4	20400	20600	65	9	0.298	0.0110106	KCNIP4
1	159000	159200	33	4	0.298	0.011086	SLAMF7,LY9,CD244,ITLN1,LOC646347,ITLN2
10	52400	52600	39	5	0.298	0.0111614	A1CF,PRKG1
11	39600	39800	25	4	0.297	0.0112368	LOC646388,LRRC4C
11	63000	63200	21	5	0.297	0.0113122	HRASLS5,LGALS12,RARRES3,HRASLS2,HRASLS3,DKFZP564J0863
13	47400	47600	23	4	0.297	0.0113876	SUCLA2,NUDT15,MED4
5	2000	2200	55	4	0.297	0.011463	IRX4
5	123800	124000	59	9	0.297	0.0115385	ZNF608
16	53000	53200	73	4	0.297	0.0116139	LOC728792,IRX3
13	94600	94800	98	10	0.297	0.0116893	ABCC4
12	12400	12600	50	5	0.297	0.0117647	LOH12CR1,DUSP16
17	74600	74800	105	10	0.296	0.0118401	FLJ21865,HRNBP3
10	110800	111000	33	5	0.296	0.0119155	LOC645318,XPNPEP1
14	20000	20200	71	7	0.296	0.011991	NP,RNASE10,RNASE9,RNASE11,RNASE12,OR6S1
9	31200	31400	29	6	0.296	0.0120664	LOC646753
1	113200	113400	19	7	0.294	0.0121418	FLJ36116,SLC16A1,AFARP1,LRIG2
6	139400	139600	35	6	0.294	0.0122172	C6orf115,HECA,TXLNB
8	106600	106800	55	4	0.294	0.0122926	ZFPM2
6	98800	99000	18	8	0.294	0.012368	POU3F2,FBXL4
2	46000	46200	81	5	0.294	0.0124434	PRKCE
8	108200	108400	34	8	0.293	0.0125189	LOC644199,ANGPT1
1	240800	241000	67	7	0.293	0.0125943	PLD5,LOC391183
6	6800	7000	70	6	0.293	0.0126697	LOC728570,RREB1
12	66000	66200	53	12	0.292	0.0127451	CAND1,LOC645328,LOC729507
2	36400	36600	75	4	0.292	0.0128205	CRIM1
22	48200	48400	58	6	0.292	0.0128959	LOC728652,FLJ44385,BRD1,C22orf34
14	80800	81000	31	4	0.291	0.0129713	STON2,LOC388002
3	31600	31800	47	8	0.291	0.0130468	STT3B,OSBPL10
16	53800	54000	68	5	0.291	0.0131222	LOC654106,IRX6,MMP2
11	8200	8400	71	9	0.291	0.0131976	LOC644497,LMO1,STK33
1	194200	194400	43	4	0.291	0.013273	KCNT2
11	100400	100600	34	9	0.29	0.0133484	PGR
4	189800	190000	33	7	0.29	0.0134238	LOC152663,TRIML1,LOC728856
22	34200	34400	54	5	0.29	0.0134992	LOC730090,RASD2,MB,LOC284912,APOL6
3	84000	84200	29	6	0.29	0.0135747	LOC643665,CADM2
19	19600	19800	36	5	0.29	0.0136501	EDG4,GMIP,ATP13A1,ZNF101,ZNF14,ZNF506
9	105800	106000	32	7	0.29	0.0137255	SMC2,LOC347281
16	81200	81400	116	7	0.289	0.0138009	CDH13
5	111000	111200	59	4	0.289	0.0138763	C5orf13
2	38000	38200	49	5	0.289	0.0139517	FAM82A,CYP1B1,C2orf58
7	136000	136200	24	5	0.289	0.0140271	LOC392100,CHRM2
16	9000	9200	32	5	0.289	0.0141026	LOC729913,C16orf72,LOC653737
3	82800	83000	19	5	0.288	0.014178	GBE1
13	62000	62200	32	4	0.288	0.0142534	LOC647259
1	244000	244200	72	4	0.288	0.0143288	SMYD3
9	109800	110000	58	5	0.288	0.0144042	LOC392382,KLF4
17	15200	15400	59	9	0.288	0.0144796	TEKT3,CDRT4,FAM18B2
16	53200	53400	54	4	0.288	0.0145551	IRX3,LOC728792,hCG_1815491,IRX5
16	31400	31600	18	5	0.287	0.0146305	SLC5A2,C16orf58,ERAF,LOC648846,LOC730196,LOC440359,LOC342426,ZNF720
21	33600	33800	27	10	0.287	0.0147059	IL10RB,IFNAR1,IFNGR2,TMEM50B,C21orf55,GART
3	5400	5600	49	4	0.287	0.0147813	EDEM1
7	127000	127200	21	4	0.287	0.0148567	GCC1,ARF5,FSCN3,PAX4,SND1
15	97400	97600	58	5	0.287	0.0149321	LOC728959,DMN,TTC23
21	30000	30200	59	4	0.286	0.0150075	GRIK1
4	7600	7800	78	5	0.286	0.015083	SORCS2
3	53000	53200	36	5	0.286	0.0151584	SFMBT1,LOC401068,RFT1,PRKCD
6	130400	130600	62	6	0.286	0.0152338	L3MBTL3,SAMD3
3	63400	63600	92	4	0.286	0.0153092	SYNPR,FLJ44379
1	229600	229800	18	8	0.286	0.0153846	EGLN1,LOC645339,TSNAX,LOC440731
16	78800	79000	98	5	0.286	0.01546	LOC729847,DYNLRB2
18	55600	55800	50	4	0.285	0.0155354	LOC390860,PMAIP1,LOC642996
18	26800	27000	70	4	0.285	0.0156109	DSC3,DSC2,DSC1
8	9800	10000	54	5	0.285	0.0156863	LOC729546,TNKS,MSRA
7	24600	24800	38	4	0.285	0.0157617	MPP6,DFNA5,OSBPL3
5	123200	123400	45	8	0.284	0.0158371	KRT18P16,CSNK1G3
7	27800	28000	63	7	0.284	0.0159125	TAX1BP1,JAZF1
5	10600	10800	60	5	0.284	0.0159879	LOC651746,LOC645763,DAP
5	2800	3000	59	4	0.283	0.0160633	IRX2,C5orf38
5	114400	114600	30	7	0.283	0.0161388	TRIM36,LOC728254,PGGT1B
1	216000	216200	54	11	0.283	0.0162142	SPATA17
6	164400	164600	61	9	0.283	0.0162896	LOC728275,QKI
19	8600	8800	27	4	0.282	0.016365	ADAMTS10,MGC33407,LOC728831,OR2Z1,ZNF558
5	1600	1800	47	6	0.282	0.0164404	SDHAP3,LPCAT1,LOC728613,LOC442128,MRPL36
3	30000	30200	38	6	0.282	0.0165158	RBMS3
7	157400	157600	48	6	0.282	0.0165913	PTPRN2
15	69600	69800	80	5	0.282	0.0166667	THSD4
22	40200	40400	19	6	0.282	0.0167421	ACO2,POLR3H,CSDC2,PMM1,D15Wsu75e,FAM152B,XRCC6,NHP2L1
4	144400	144600	25	7	0.281	0.0168175	USP38,GAB1,LOC645018
20	30600	30800	25	4	0.281	0.0168929	RP11-410N8.4,COMMD7
5	53400	53600	71	6	0.281	0.0169683	ARL15
13	93800	94000	60	4	0.281	0.0170437	GPC6,DCT,TGDS
1	119400	119600	25	4	0.281	0.0171192	WARS2,LOC343495
1	68400	68600	66	5	0.281	0.0171946	LOC645291,GPR177,LOC149224,RPE65
2	55800	56000	44	6	0.281	0.01727	PNPT1,EFEMP1
19	55200	55400	18	5	0.281	0.0173454	VRK3,ZNF473,FLJ26850,C19orf41,MYH14
9	104400	104600	56	7	0.281	0.0174208	CYLC2
6	69800	70000	40	6	0.28	0.0174962	BAI3
8	95600	95800	53	4	0.28	0.0175716	KIAA1429,RBM35A,DPY19L4
11	100800	101000	59	4	0.28	0.0176471	TRPC6
16	7600	7800	92	4	0.28	0.0177225	A2BP1
4	60600	60800	24	5	0.279	0.0177979	LOC644419,LPHN3
12	33400	33600	23	6	0.279	0.0178733	SYT10,LOC390301
22	42600	42800	88	4	0.279	0.0179487	PNPLA5,PNPLA3,SAMM50,PARVB
18	1600	1800	40	4	0.278	0.0180241	C18orf2,ADCYAP1
14	89000	89200	60	4	0.278	0.0180995	LOC400236,FOXN3,C14orf143
6	22000	22200	56	8	0.278	0.018175	LOC729167,LOC729177,PRL
15	65800	66000	39	9	0.278	0.0182504	MAP2K5,LBXCOR1
22	16600	16800	52	10	0.278	0.0183258	BID,MICAL3,LOC729269
3	168800	169000	14	5	0.278	0.0184012	WDR49,PDCD10,SERPINI1
14	97400	97600	51	6	0.277	0.0184766	LOC730217,C14orf177
8	125000	125200	32	13	0.277	0.018552	FER1L6,C8orf54,C8orf78
5	33200	33400	34	5	0.277	0.0186275	LOC728553,TARS
10	122200	122400	42	4	0.277	0.0187029	PPAPDC1A,C10orf85
9	83000	83200	47	5	0.277	0.0187783	TLE1
4	156600	156800	49	4	0.276	0.0188537	MAP9,GUCY1A3
20	50400	50600	27	4	0.276	0.0189291	LOC728801,ZFP64
4	47000	47200	40	7	0.276	0.0190045	GABRB1,COMMD8,LOC643449,ATP10D
12	93600	93800	42	5	0.276	0.0190799	TMCC3,NDUFA12
1	26000	26200	20	4	0.276	0.0191554	SEPN1,LOC646471,FAM54B,C1orf135,PAQR7,C1orf215,STMN1,PAFAH2
17	32200	32400	61	5	0.276	0.0192308	LOC727853,LOC727862,LHX1,AATF
6	82600	82800	36	5	0.276	0.0193062	LOC728360,IBTK
20	19400	19600	71	16	0.276	0.0193816	SLC24A3
17	14800	15000	72	6	0.276	0.019457	LOC441781,PMP22
6	31400	31600	106	11	0.275	0.0195324	HLA-B,LOC729816,MICA,HCP5,3.8-1,MICB,MCCD1
2	179400	179600	43	5	0.275	0.0196078	CCDC141,SESTD1
6	31200	31400	133	4	0.275	0.0196833	PSORS1C1,PSORS1C2,CCHCR1,TCF19,POU5F1,HCG27,HLA-C,HLA-B
15	24000	24200	43	7	0.275	0.0197587	GABRB3
9	78200	78400	48	10	0.275	0.0198341	RFK,LOC653162,LOC729145,GCNT1,LOC392352,NULL
2	19600	19800	60	11	0.275	0.0199095	OSR1,TTC32
4	34800	35000	30	4	0.275	0.0199849	LOC727823,CENTD1
14	28400	28600	14	5	0.275	0.0200603	C14orf23,PRKD1
10	68400	68600	54	21	0.274	0.0201357	LRRTM3,CTNNA3
3	4400	4600	69	15	0.274	0.0202112	SUMF1,ITPR1
2	72000	72200	40	8	0.274	0.0202866	CYP26B1
7	106200	106400	47	4	0.274	0.020362	PIK3CG
5	152800	153000	60	4	0.274	0.0204374	GRIA1
8	13600	13800	84	19	0.273	0.0205128	C8orf48,SGCZ
7	22800	23000	40	7	0.273	0.0205882	TOMM7,FAM126A
2	145400	145600	32	5	0.273	0.0206637	LOC730124,ZEB2
11	21000	21200	94	8	0.273	0.0207391	NELL1
3	191200	191400	49	5	0.273	0.0208145	LEPREL1,LOC391603
14	74400	74600	18	7	0.273	0.0208899	PROX2,DLST,RPS6KL1,PGF,EIF2B2,MLH3,ACYP1
2	227600	227800	76	7	0.273	0.0209653	COL4A4,COL4A3
3	66400	66600	47	5	0.273	0.0210407	SLC25A26,LRIG1
7	49800	50000	25	4	0.273	0.0211161	VWC2,ZPBP
20	56600	56800	61	5	0.272	0.0211916	MGC4294,STX16,NPEPL1,LOC391258
4	154200	154400	52	6	0.272	0.021267	FHDC1,TRIM2
11	29000	29200	29	6	0.272	0.0213424	LOC401677,METT5D1,KCNA4
22	43000	43200	73	5	0.272	0.0214178	LL22NC03-75B3.6,LOC642341,LDOC1L
10	27000	27200	36	5	0.272	0.0214932	PDSS1,ABI1
9	19400	19600	58	4	0.272	0.0215686	ASAH3L,LOC392288,SLC24A2
5	118000	118200	36	4	0.272	0.021644	DTWD2
10	30200	30400	71	7	0.271	0.0217195	SVIL,KIAA1462,LOC729663
1	112800	113000	15	5	0.271	0.0217949	CTTNBP2NL,WNT2B,ST7L,CAPZA1
5	132600	132800	80	8	0.271	0.0218703	FSTL4
2	233400	233600	49	4	0.271	0.0219457	TNRC15,GIGYF2,UNQ830,NGEF,LOC729940,NEU2
5	80400	80600	65	5	0.271	0.0220211	RASGRF2,CKMT2
18	65200	65400	64	6	0.271	0.0220965	DOK6
2	159600	159800	49	5	0.271	0.0221719	TANC1
6	116000	116200	40	4	0.271	0.0222474	FRK
5	39000	39200	29	7	0.271	0.0223228	RICTOR,FYB
16	3200	3400	33	4	0.271	0.0223982	OR1F2P,ZNF200,MEFV,FLJ39639,ZNF263,TIGD7,ZNF75A,LOC646140,OR2C1,ZNF434,ZNF174
17	29200	29400	59	6	0.27	0.0224736	TLK2P1,ACCN1
3	1600	1800	65	4	0.27	0.022549	LOC391504,LOC727810
3	28600	28800	60	11	0.27	0.0226244	C3orf53,ZCWPW2
18	58200	58400	54	7	0.27	0.0226998	TNFRSF11A,LOC390861,ZCCHC2,LOC728164
8	124200	124400	33	5	0.27	0.0227753	WDR67,FAM83A,C8orf76,ZHX1,LOC392266,ATAD2
9	7000	7200	97	5	0.27	0.0228507	JMJD2C
4	15000	15200	41	11	0.269	0.0229261	C1QTNF7,CC2D2A
5	76800	77000	31	5	0.269	0.0230015	WDR41,hCG_2015956,OTP,TBCA
10	6400	6600	115	4	0.269	0.0230769	PFKFB3,PRKCQ
11	81600	81800	34	7	0.269	0.0231523	LOC646195,PRCP
4	15200	15400	43	5	0.269	0.0232278	CC2D2A,FBXL5,LOC285550,BST1,CD38
4	2800	3000	27	5	0.269	0.0233032	SH3BP2,ADD1,TETRAN,NOL14,GRK4
3	103200	103400	37	4	0.269	0.0233786	NFKBIZ,ZPLD1
8	128000	128200	50	9	0.269	0.023454	FAM84B,POU5F1P1
5	2400	2600	55	6	0.269	0.0235294	LOC728878,IRX2
2	239800	240000	48	4	0.269	0.0236048	HDAC4,NULL
13	76200	76400	76	6	0.269	0.0236802	KCTD12,CLN5,IRG1
5	118600	118800	66	4	0.269	0.0237557	DMXL1,TNFAIP8,HSD17B4
1	13600	13800	64	4	0.269	0.0238311	PRAMEF20,LRRC38,PDPN
1	224400	224600	21	6	0.268	0.0239065	ACBD3,MIXL1,LIN9,PARP1
7	109400	109600	31	7	0.268	0.0239819	EIF3IP1,IMMP2L,LOC646620
8	117400	117600	36	6	0.268	0.0240573	EIF3H
2	46600	46800	54	7	0.268	0.0241327	ATP6V1E2,RHOQ,PIGF,CRIPT,LOC730078,SOCS5
8	106000	106200	55	5	0.268	0.0242081	LOC644103,LRP12
20	55600	55800	62	11	0.268	0.0242836	ZBP1,TMEPAI
9	82200	82400	63	7	0.268	0.024359	LOC347119
3	63800	64000	26	5	0.268	0.0244344	THOC7,ATXN7,LOC646845,PSMD6
20	46600	46800	50	8	0.268	0.0245098	PREX1
3	29000	29200	45	7	0.268	0.0245852	LOC131572,RBMS3
7	123400	123600	24	5	0.268	0.0246606	SPAM1,tcag7.977
5	27800	28000	33	4	0.267	0.024736	CDH9
13	93600	93800	46	5	0.267	0.0248115	GPC6
4	37000	37200	59	4	0.267	0.0248869	KIAA1239,C4orf19
1	56600	56800	60	6	0.267	0.0249623	PPAP2B
5	177600	177800	80	7	0.266	0.0250377	COL23A1
18	28400	28600	35	7	0.266	0.0251131	WBP11P1,KLHL14
22	35800	36000	80	4	0.266	0.0251885	TMPRSS6,IL2RB,C1QTNF6,SSTR3,RAC2,PSCD4
5	82800	83000	54	12	0.266	0.025264	VCAN,HAPLN1
3	181000	181200	40	5	0.266	0.0253394	PEX5L
16	79800	80000	56	4	0.266	0.0254148	PKD1L2,BCMO1,GAN
8	3600	3800	151	4	0.266	0.0254902	CSMD1
6	163000	163200	32	10	0.266	0.0255656	PACRG
7	15200	15400	37	10	0.265	0.025641	TMEM195
16	54800	55000	43	5	0.265	0.0257164	GNAO1,AMFR
13	46400	46600	50	8	0.265	0.0257919	HTR2A
2	148200	148400	17	9	0.265	0.0258673	ACVR2A
17	26400	26600	9	6	0.264	0.0259427	LOC646037,NF1
13	21000	21200	46	6	0.264	0.0260181	EFHA1,FGF9
12	128200	128400	82	4	0.263	0.0260935	TMEM132D
5	105000	105200	23	4	0.263	0.0261689	RAB9P1,EFNA5,LOC345571
8	12800	13000	70	7	0.263	0.0262443	NULL,C8orf79,DLC1
1	231600	231800	56	4	0.263	0.0263198	KIAA1804,KCNK1
6	123000	123200	59	5	0.262	0.0263952	PKIB,FABP7,SMPDL3A
2	106000	106200	38	6	0.262	0.0264706	C2orf40,UXS1
13	92600	92800	46	5	0.262	0.026546	GPC6
8	10000	10200	98	5	0.262	0.0266214	MSRA
9	4200	4400	87	5	0.262	0.0266968	GLIS3,LOC729691,SLC1A1
8	108800	109000	43	6	0.262	0.0267722	RSPO2
5	134800	135000	48	9	0.262	0.0268477	C5orf20,TIFAB,NEUROG1,CXCL14
7	39200	39400	55	8	0.262	0.0269231	POU6F2
5	27600	27800	21	4	0.261	0.0269985	CDH9
5	22800	23000	39	4	0.261	0.0270739	CDH12
2	18800	19000	33	7	0.261	0.0271493	NT5C1B,FLJ41481
1	118600	118800	41	4	0.261	0.0272247	SPAG17,LOC343492
2	122800	123000	45	4	0.261	0.0273002	LOC728241,TSN
9	14000	14200	68	7	0.261	0.0273756	LOC347193,LOC138864,NFIB
12	101400	101600	40	4	0.261	0.027451	IGF1,PAH
2	171000	171200	61	4	0.26	0.0275264	MYO3B
8	142800	143000	38	4	0.26	0.0276018	LOC729628,FLJ43860,TSNARE1
8	18600	18800	98	4	0.26	0.0276772	PSD3
7	147200	147400	79	4	0.26	0.0277526	CNTNAP2
2	156400	156600	31	5	0.26	0.0278281	NR4A2
14	22600	22800	49	5	0.259	0.0279035	ACIN1,C14orf119,CEBPE,SLC7A8,HOMEZ
12	116600	116800	85	4	0.259	0.0279789	KSR2
7	800	1000	23	4	0.259	0.0280543	HEATR2,UNC84A,FLJ44124,C7orf20,CENTA1,COX19,CYP2W1,C7orf50
4	143200	143400	42	4	0.259	0.0281297	INPP4B
16	84600	84800	107	4	0.259	0.0282051	IRF8,LOC729942,LOC729464
8	18400	18600	118	7	0.258	0.0282805	PSD3
17	51000	51200	48	4	0.258	0.028356	MMD,TMEM100,PCTP
11	7400	7600	97	11	0.258	0.0284314	SYT9,OLFML1,PPFIBP2
20	52600	52800	61	5	0.258	0.0285068	DOK5
11	101000	101200	31	4	0.258	0.0285822	TRPC6,ANGPTL5
8	108400	108600	63	8	0.258	0.0286576	ANGPT1
3	41000	41200	46	5	0.258	0.028733	CTNNB1
4	78400	78600	48	10	0.257	0.0288084	CCNG2,CXCL13
14	99600	99800	22	6	0.257	0.0288839	EVL,DEGS2,YY1
5	2600	2800	71	4	0.257	0.0289593	LOC728878,IRX2
10	33600	33800	58	6	0.257	0.0290347	NRP1
5	133800	134000	38	4	0.257	0.0291101	LOC391833,CDKN2AIPNL,PHF15,SAR1B
2	18400	18600	74	4	0.257	0.0291855	RDH14
15	40400	40600	20	4	0.257	0.0292609	GANC,CAPN3,ZFP106,SNAP23
11	81400	81600	32	5	0.257	0.0293363	LOC646195,PRCP
11	113200	113400	44	5	0.257	0.0294118	USP28,HTR3B,HTR3A
5	5600	5800	54	5	0.257	0.0294872	KIAA0947
2	143600	143800	39	6	0.257	0.0295626	ARHGAP15
20	50200	50400	36	7	0.257	0.029638	ZFP64,LOC728801
7	33600	33800	51	4	0.256	0.0297134	BBS9,LOC646854
4	63000	63200	27	5	0.256	0.0297888	LOC644534,LPHN3
12	61400	61600	74	8	0.256	0.0298643	PPM1H
22	46800	47000	61	4	0.255	0.0299397	LOC388915,FAM19A5
11	106000	106200	56	7	0.255	0.0300151	GUCY1A2,LOC642732
13	41000	41200	52	5	0.255	0.0300905	KIAA0564
21	25800	26000	30	4	0.255	0.0301659	MIRN155,MRPL39,JAM2
8	31000	31200	37	4	0.255	0.0302413	PURG,WRN,LOC642513
17	13600	13800	85	4	0.255	0.0303167	LOC644361,HS3ST3A1,COX10
15	31400	31600	82	5	0.255	0.0303922	RYR3
11	131400	131600	61	7	0.255	0.0304676	HNT
4	165800	166000	50	5	0.255	0.030543	LOC653794,TRIM61
22	44200	44400	74	7	0.255	0.0306184	RIBC2,FBLN1
16	23000	23200	19	4	0.255	0.0306938	USP31,SCNN1G,SCNN1B
6	130000	130200	92	8	0.255	0.0307692	ARHGAP18,C6orf191
12	65800	66000	30	4	0.255	0.0308446	CAND1
1	65800	66000	52	13	0.254	0.0309201	LEPR,PDE4B
3	179000	179200	29	5	0.254	0.0309955	LOC339845,TBL1XR1,hCG_1646471
21	35200	35400	74	4	0.254	0.0310709	RUNX1
2	28600	28800	55	7	0.254	0.0311463	PLB1,PPP1CB
8	130000	130200	40	5	0.254	0.0312217	hCG_1814486
14	47000	47200	30	7	0.254	0.0312971	MDGA2,LOC729295
16	71800	72000	75	5	0.254	0.0313725	C16orf47
2	4200	4400	44	4	0.254	0.031448	LOC442006,ALLC
3	4600	4800	98	7	0.254	0.0315234	ITPR1
8	107400	107600	47	4	0.254	0.0315988	OXR1
10	35000	35200	35	6	0.253	0.0316742	PARD3
10	79200	79400	24	9	0.253	0.0317496	DLG5,POLR3A
15	90200	90400	65	5	0.253	0.031825	SLCO3A1
12	129200	129400	71	6	0.253	0.0319005	FLJ31485,FZD10,LOC728983,PIWIL1
10	200	400	25	5	0.253	0.0319759	ZMYND11,DIP2C
2	40200	40400	82	4	0.253	0.0320513	SLC8A1
9	118600	118800	82	8	0.253	0.0321267	ASTN2
13	47600	47800	20	6	0.253	0.0322021	MED4,ITM2B,RB1
5	111200	111400	26	8	0.253	0.0322775	C5orf13,C5orf26
1	243600	243800	80	7	0.253	0.0323529	KIF26B
16	83000	83200	147	5	0.252	0.0324284	ATP2C2,KIAA1609,COTL1
12	11400	11600	35	4	0.252	0.0325038	NULL,PRB2,hCG_1655019,ETV6
9	133400	133600	54	4	0.252	0.0325792	LOC727906,LOC727912,LOC642515,RAPGEF1
11	128000	128200	56	9	0.252	0.0326546	FLI1,ETS1
18	32200	32400	81	15	0.252	0.03273	FHOD3
15	55400	55600	100	7	0.252	0.0328054	LOC283663,TCF12,CGNL1
8	122200	122400	54	15	0.252	0.0328808	SNTB1,HAS2
2	35800	36000	58	6	0.252	0.0329563	CRIM1
2	166800	167000	49	4	0.252	0.0330317	SCN9A,SCN7A
1	185400	185600	40	4	0.252	0.0331071	PLA2G4A,C1orf99
9	79600	79800	24	4	0.252	0.0331825	GNAQ
15	55600	55800	87	7	0.251	0.0332579	CGNL1,Gcom1,GRINL1A
19	56600	56800	64	4	0.251	0.0333333	SIGLEC10,SIGLEC8,CEACAM18,SIGLEC12,SIGLEC6,ZNF175,FLJ30403,LOC339352
9	9800	10000	63	7	0.251	0.0334087	PTPRD,LOC729802
10	70600	70800	68	5	0.251	0.0334842	VPS26A,SUPV3L1,HKDC1,HK1
3	25400	25600	95	8	0.251	0.0335596	RARB
16	60800	61000	56	6	0.251	0.033635	CDH8
20	46800	47000	39	5	0.251	0.0337104	PREX1,ARFGEF2
20	45800	46000	64	7	0.251	0.0337858	SULF2
3	74000	74200	52	5	0.25	0.0338612	PDZRN3,CNTN3
2	40600	40800	36	5	0.25	0.0339367	SLC8A1
1	93200	93400	30	10	0.25	0.0340121	FAM69A,MTF2,TMED5
2	46200	46400	82	6	0.25	0.0340875	PRKCE,EPAS1
4	81800	82000	19	5	0.25	0.0341629	C4orf22
8	98400	98600	46	6	0.249	0.0342383	TSPYL5,MTDH,LOC286150
14	68000	68200	88	4	0.249	0.0343137	RAD51L1
13	100400	100600	82	7	0.249	0.0343891	NALCN
5	163200	163400	36	5	0.249	0.0344646	LOC391844,MAT2B
19	56200	56400	71	8	0.249	0.03454	KLK9,KLK10,KLK11,KLK12,KLK13,KLK14,ATPBD3,SIGLEC9,SIGLEC7,SIGLECP3,CD33
1	221600	221800	56	4	0.249	0.0346154	SUSD4,C1orf65,LOC644151,CAPN2
4	75800	76000	38	5	0.248	0.0346908	BTC
10	55400	55600	56	4	0.248	0.0347662	PCDH15
5	37800	38000	65	6	0.248	0.0348416	WDR70,GDNF
6	163600	163800	87	6	0.248	0.034917	PACRG,QKI
18	33800	34000	39	9	0.248	0.0349925	BRUNOL4
1	7000	7200	67	6	0.248	0.0350679	CAMTA1
2	158800	159000	45	6	0.248	0.0351433	CCDC148
3	42200	42400	53	4	0.248	0.0352187	TRAK1,CCK,LOC391530,LYZL4
11	95200	95400	49	6	0.248	0.0352941	CEP57,MTMR2,MAML2
19	59600	59800	43	8	0.247	0.0353695	TTYH1,LENG8,LENG9,CDC42EP5,LAIR2,KIR3DX1,LILRA2,LILRA1
3	27200	27400	25	5	0.247	0.0354449	NEK10,SLC4A7
2	138000	138200	40	4	0.247	0.0355204	THSD7B
14	21800	22000	73	5	0.246	0.0355958	TRAV37,TRAV38-1,TRAV38-2DV8,TRAV39,TRAV40,TRAV41,TRDV2,TRDD1,TRDD3,TRDJ1,TRDJ4,TRDJ2,TRDJ3,TRDC
5	140200	140400	20	4	0.246	0.0356712	PCDHA8,PCDHA9,PCDHA10,PCDHA11,PCDHA12,PCDHA13,PCDHAC1,PCDHAC2,PCDHA1,PCDHB1
16	85600	85800	69	4	0.246	0.0357466	LOC730018,FBXO31
11	32400	32600	32	4	0.246	0.035822	WT1,WIT1,EIF3M,CCDC73
5	87000	87200	30	4	0.245	0.0358974	CCNH,TMEM161B
8	111800	112000	13	5	0.245	0.0359729	LOC392262,KCNV1
22	42400	42600	36	5	0.245	0.0360483	EFCAB6,SULT4A1
11	94000	94200	44	4	0.245	0.0361237	PIWIL4,AMOTL1
22	39600	39800	18	4	0.245	0.0361991	XPNPEP3,RBX1,LOC391334
11	116200	116400	24	4	0.245	0.0362745	APOA4,APOC3,APOA1,KIAA0999
10	26800	27000	50	4	0.245	0.0363499	APBB1IP,C10orf50,PDSS1
5	169600	169800	73	5	0.245	0.0364253	LCP2,LOC257358,KCNIP1,KCNMB1
8	143400	143600	25	4	0.245	0.0365008	TSNARE1,BAI1
10	5400	5600	52	4	0.245	0.0365762	UCN3,TUBAL3,NET1,CALML5,CALML3
9	115400	115600	72	4	0.245	0.0366516	RGS3,ZNF618
2	120800	121000	51	5	0.244	0.036727	INHBB,FLJ14816,LOC728197
18	70000	70200	52	5	0.244	0.0368024	C18orf55,CYB5A,DKFZP781G0119
2	148000	148200	44	4	0.244	0.0368778	ACVR2A
20	19800	20000	73	5	0.244	0.0369532	RIN2,NAT5,CRNKL1,C20orf26
13	105400	105600	63	4	0.244	0.0370287	LOC728192
10	89800	90000	74	4	0.244	0.0371041	PTEN,C10orf59
21	44200	44400	26	5	0.244	0.0371795	AGPAT3,TMEM1,PWP2,C21orf33
1	67800	68000	63	6	0.244	0.0372549	GADD45A,GNG12
21	39200	39400	85	4	0.244	0.0373303	FLJ45139,LOC391282
5	158400	158600	34	4	0.243	0.0374057	EBF1,RNF145,UBLCP1
21	40200	40400	87	4	0.243	0.0374811	PCP4,DSCAM
3	118400	118600	38	4	0.243	0.0375566	LOC728873,LSAMP
11	129800	130000	46	4	0.243	0.037632	ADAMTS8,ADAMTS15,C11orf44
14	87400	87600	43	7	0.243	0.0377074	GALC,GPR65
2	102200	102400	50	5	0.243	0.0377828	IL1RL2,IL1RL1,IL18R1,LOC442035
5	163400	163600	34	4	0.243	0.0378582	LOC391844,MAT2B,LOC391845
16	76200	76400	109	4	0.243	0.0379336	NULL,KIAA1576
3	185400	185600	31	5	0.243	0.038009	ABCF3,LOC730215,LOC90113,ALG3,NULL,ECE2,CAMK2N2,PSMD2,EIF4G1,FAM131A,CLCN2,POLR2H,THPO,CHRD,LOC730218
2	45200	45400	79	4	0.243	0.0380845	SIX2,LOC730059,SRBD1
6	7800	8000	58	6	0.243	0.0381599	BMP6,TXNDC5,MUTED
3	16200	16400	68	7	0.243	0.0382353	GALNTL2,DPH3,OXNAD1,RFTN1
14	81400	81600	37	5	0.242	0.0383107	LOC730103
2	25600	25800	13	4	0.242	0.0383861	DTNB,ASXL2
7	116200	116400	33	4	0.242	0.0384615	MET,CAPZA2,ST7OT1,ST7OT4
4	54800	55000	29	5	0.242	0.038537	PDGFRA
17	52000	52200	64	5	0.242	0.0386124	NOG,C17orf67
12	127600	127800	47	5	0.242	0.0386878	TMEM132C,SLC15A4
1	119600	119800	48	8	0.242	0.0387632	LOC343495,HAO2,HSD3B2,LOC391073,LOC644181,LOC391075
8	127400	127600	44	4	0.241	0.0388386	FAM84B
11	125200	125400	55	4	0.241	0.038914	FLJ41047,HYLS1,PUS3,DDX25,LOC338667,CDON
22	24600	24800	81	4	0.241	0.0389894	MYO18B
12	28600	28800	39	7	0.241	0.0390649	CCDC91
10	55800	56000	66	5	0.241	0.0391403	PCDH15
20	15000	15200	86	5	0.241	0.0392157	MACROD2
3	145000	145200	35	4	0.241	0.0392911	SLC9A9,LOC257039,LOC729934,C3orf58
3	123600	123800	39	4	0.241	0.0393665	C3orf28,WDR5B,KPNA1,LOC729202,PARP9,DTX3L,PARP15
3	55800	56000	43	6	0.241	0.0394419	ERC2
6	24000	24200	56	4	0.241	0.0395173	NRSN1
13	100600	100800	60	6	0.241	0.0395928	NALCN
1	241400	241600	19	5	0.241	0.0396682	CEP170,SDCCAG8
22	40600	40800	25	5	0.241	0.0397436	SREBF2,C22:CTA-250D10.9,TNFRSF13C,CENPM,LOC339674,3-Sep,39694,WBP2NL,LOC730163,NAGA
7	94800	95000	55	4	0.241	0.039819	PON1,PON3,PON2,ASB4
21	40000	40200	82	4	0.241	0.0398944	IGSF5,PCP4
11	8000	8200	52	4	0.241	0.0399698	TUB,RIC3,LOC644497
11	86000	86200	59	12	0.24	0.0400452	ME3,PRSS23
9	8200	8400	93	9	0.24	0.0401207	PTPRD
2	146400	146600	22	4	0.24	0.0401961	LOC728773
17	74000	74200	73	5	0.24	0.0402715	DNAH17,NULL,PSCD1
8	4200	4400	142	7	0.24	0.0403469	CSMD1
11	4000	4200	34	4	0.24	0.0404223	STIM1,RRM1,LOC643244
4	71200	71400	37	4	0.24	0.0404977	LOC642662,LOC642672,C4orf35,SMR3A,SMR3B,PROL1,MUC7
3	132600	132800	35	6	0.24	0.0405732	NUDT16,MRPL3,SNORA58,LOC729670,CPNE4
15	79200	79400	31	6	0.239	0.0406486	C15orf26,LOC647020,IL16,STARD5
14	89600	89800	37	5	0.239	0.040724	KCNK13,PSMC1
13	29000	29200	54	5	0.239	0.0407994	SLC7A1,UBL3
1	170600	170800	34	5	0.239	0.0408748	DNM3,C1orf105,PIGC,C1orf9
3	44200	44400	13	6	0.239	0.0409502	FLJ36157,C3orf23
7	52400	52600	55	5	0.239	0.0410256	LOC392027,COBL
4	36800	37000	47	5	0.239	0.0411011	KIAA1239,C4orf19
4	142800	143000	33	4	0.239	0.0411765	IL15
6	157200	157400	52	10	0.239	0.0412519	ARID1B
13	26200	26400	96	5	0.239	0.0413273	GPR12,WASF3,USP12
9	7200	7400	105	7	0.239	0.0414027	JMJD2C,LOC158345
1	88600	88800	29	4	0.238	0.0414781	PKN2
8	129200	129400	60	5	0.238	0.0415535	TMEM75,MYC
10	53000	53200	46	11	0.238	0.041629	PRKG1,CSTF2T
2	11400	11600	31	5	0.238	0.0417044	LOC650157,E2F6,GREB1
12	82600	82800	39	4	0.238	0.0417798	LOC401725,TMTC2
8	23400	23600	59	5	0.238	0.0418552	ENTPD4,SLC25A37,LOC646721,NKX3-1
7	139200	139400	47	7	0.238	0.0419306	TBXAS1,PARP12
4	126400	126600	41	8	0.238	0.042006	FAT4
6	124800	125000	61	4	0.238	0.0420814	NKAIN2
8	144800	145000	21	5	0.238	0.0421569	ZNF623,ZNF707,BREA2,MAPK15,FAM83H,LOC642574,SCRIB,PUF60,NRBP2
5	125200	125400	50	4	0.238	0.0422323	LOC644659,GRAMD3
21	40600	40800	55	4	0.237	0.0423077	DSCAM
5	142400	142600	66	4	0.237	0.0423831	ARHGAP26
5	178000	178200	42	4	0.237	0.0424585	CLK4,ZNF354A,LOC729522,ZNF354B
10	117600	117800	44	4	0.237	0.0425339	ATRNL1,GFRA1
10	23200	23400	34	7	0.237	0.0426094	ARMC3,MSRB2
9	9600	9800	61	6	0.237	0.0426848	PTPRD
2	68400	68600	39	5	0.237	0.0427602	CNRIP1,PLEK,LOC391383,LOC554251,C2orf13
5	3200	3400	79	6	0.237	0.0428356	LOC729099,IRX1
14	28600	28800	24	8	0.237	0.042911	C14orf23,PRKD1
2	225200	225400	25	4	0.237	0.0429864	CUL3,DOCK10
4	119800	120000	37	8	0.237	0.0430618	KIAA1627,SEC24D
7	31800	32000	62	4	0.236	0.0431373	PDE1C
9	92600	92800	91	5	0.236	0.0432127	SYK
8	14600	14800	91	5	0.236	0.0432881	SGCZ
18	63200	63400	37	5	0.236	0.0433635	DSEL
20	31000	31200	60	4	0.236	0.0434389	LOC729476,SPAG4L,BPIL1,BPIL3,LOC391242,C20orf185,C20orf186,C20orf70
9	106400	106600	48	4	0.236	0.0435143	OR13C5,OR13C2,OR13C9,OR13D1,NIPSNAP3A,NIPSNAP3B,ABCA1
2	235800	236000	63	4	0.236	0.0435897	LOC642692,CENTG2
14	27400	27600	34	5	0.236	0.0436652	LOC728755,NOVA1
11	95600	95800	52	4	0.236	0.0437406	MAML2,CCDC82,JRKL
10	26400	26600	31	5	0.236	0.043816	MYO3A,GAD2
17	14400	14600	78	4	0.235	0.0438914	LOC388339,FLJ45831
12	104800	105000	59	8	0.235	0.0439668	NUAK1
7	32000	32200	65	7	0.235	0.0440422	PDE1C
17	68000	68200	57	4	0.235	0.0441176	SLC39A11
22	46400	46600	58	8	0.235	0.0441931	RP11-191L9.1,TBC1D22A
8	140600	140800	67	4	0.235	0.0442685	KCNK9,LOC729552
6	36000	36200	31	4	0.235	0.0443439	SRPK1,SLC26A8,MAPK14,MAPK13
17	52600	52800	59	6	0.235	0.0444193	AKAP1,MSI2
6	130200	130400	51	6	0.235	0.0444947	C6orf191,L3MBTL3
6	21800	22000	47	6	0.235	0.0445701	LOC729161,LOC729167
18	49000	49200	31	10	0.235	0.0446456	DCC
3	188200	188400	51	4	0.235	0.044721	ST6GAL1,RPL39L,RTP1
6	70800	71000	61	5	0.234	0.0447964	COL19A1,COL9A1
12	13800	14000	71	5	0.234	0.0448718	GRIN2B
2	63400	63600	16	4	0.234	0.0449472	LOC51057
8	4000	4200	171	4	0.234	0.0450226	CSMD1
4	165000	165200	39	5	0.234	0.045098	LOC646954,39508
19	44800	45000	42	5	0.234	0.0451735	LGALS13,LOC148003,LGALS14,LOC400696,CLC,hCG_1657112,DYRK1B
4	24000	24200	38	6	0.234	0.0452489	LOC729175,DHX15
1	64400	64600	48	5	0.233	0.0453243	ROR1,UBE2U
9	8600	8800	60	6	0.233	0.0453997	PTPRD
10	51600	51800	43	4	0.233	0.0454751	ASAH2,LOC728532,SGMS1
9	122800	123000	31	4	0.232	0.0455505	C5,CEP110,RAB14
3	55600	55800	51	7	0.232	0.0456259	ERC2
1	99400	99600	52	7	0.232	0.0457014	LPPR4
5	16400	16600	51	4	0.232	0.0457768	ZNF622,FAM134B
10	12400	12600	79	4	0.231	0.0458522	CAMK1D,CDC123
9	137000	137200	76	6	0.231	0.0459276	FCN1,OLFM1
11	126800	127000	40	5	0.231	0.046003	PRR10,KIRREL3,LOC387820
2	158600	158800	50	6	0.231	0.0460784	UPP2,CCDC148
2	140200	140400	47	4	0.231	0.0461538	LRP1B
5	105200	105400	24	5	0.231	0.0462293	LOC345571,EFNA5
9	27200	27400	81	4	0.231	0.0463047	TEK,C9orf11,MOBKL2B
6	7400	7600	65	4	0.23	0.0463801	LOC442157,LOC644051,hCG_2045048,DSP,C6orf151
18	7400	7600	54	6	0.23	0.0464555	PTPRM,LAMA1
10	32000	32200	41	4	0.23	0.0465309	LOC646034,ARHGAP12
8	5200	5400	79	9	0.23	0.0466063	CSMD1,LOC392180
3	120600	120800	56	10	0.229	0.0466817	CDGAP,TMEM39A,KTELC1,C3orf1,CD80,ADPRH,PLA1A
5	6600	6800	63	7	0.229	0.0467572	NSUN2,SRD5A1,POLS
3	44800	45000	23	4	0.229	0.0468326	KIF15,TMEM42,PPIAP18,TGM4,ZDHHC3,EXOSC7
18	64200	64400	87	8	0.229	0.046908	LOC653322,TXNDC10
8	59600	59800	39	5	0.229	0.0469834	LOC137885,SDCBP,NSMAF
1	157000	157200	50	4	0.229	0.0470588	OR6N1,OR6N2,MNDA,LOC646377,PYHIN1
9	104200	104400	26	5	0.229	0.0471342	CYLC2
5	21000	21200	22	5	0.229	0.0472097	LOC728411,CDH12
2	106800	107000	40	5	0.229	0.0472851	ST6GAL2,LOC729087
8	3400	3600	189	4	0.229	0.0473605	CSMD1
8	61000	61200	39	4	0.228	0.0474359	CA8
1	218400	218600	35	4	0.228	0.0475113	RAB3GAP2,AURKAPS1,LOC127086,LOC643779
4	66200	66400	35	4	0.228	0.0475867	EPHA5
9	118800	119000	85	8	0.228	0.0476621	ASTN2
7	153400	153600	34	4	0.228	0.0477376	NULL
2	224000	224200	43	6	0.228	0.047813	SCG2
1	21400	21600	53	4	0.227	0.0478884	ECE1,LOC729765
6	27400	27600	35	5	0.227	0.0479638	FKSG83,ZNF204,ZNF391,NULL,MCFD2L,ZNF184,LOC645950
6	77400	77600	57	4	0.227	0.0480392	LOC643281,IMPG1
8	62600	62800	34	4	0.227	0.0481146	ASPH,hCG_1988300
2	137200	137400	61	4	0.226	0.04819	THSD7B
8	4600	4800	201	6	0.226	0.0482655	CSMD1
6	1400	1600	59	4	0.226	0.0483409	NULL,FOXF2,GMDS,FOXC1
9	88400	88600	57	5	0.226	0.0484163	LOC392358,ZCCHC6,GAS1
9	86000	86200	62	4	0.226	0.0484917	SLC28A3
4	55800	56000	30	4	0.226	0.0485671	SRD5A3,TMEM165,CLOCK
2	53400	53600	40	5	0.226	0.0486425	ASB3
4	126600	126800	41	4	0.226	0.0487179	FAT4,LOC645841
15	61400	61600	49	4	0.226	0.0487934	CA12,USP3
8	98800	99000	44	4	0.225	0.0488688	MTDH,LAPTM4B,MATN2
12	125800	126000	47	7	0.225	0.0489442	LOC387895,LOC121296
19	58200	58400	62	4	0.225	0.0490196	FLJ32214,ZNF160,ZNF415,ZNF347,ZNF665,ZNF818
9	1000	1200	77	4	0.225	0.049095	DMRT3,DMRT2
8	8600	8800	59	6	0.225	0.0491704	CLDN23,MFHAS1
1	84200	84400	18	5	0.225	0.0492459	TTLL7,PRKACB
1	235600	235800	57	5	0.225	0.0493213	RYR2
20	55800	56000	90	6	0.225	0.0493967	TMEPAI,C20orf85
5	9200	9400	63	4	0.225	0.0494721	SEMA5A
10	9200	9400	45	6	0.224	0.0495475	LOC389936
10	54200	54400	56	4	0.224	0.0496229	MBL2
2	119800	120000	41	6	0.224	0.0496983	LOC130355,DBI,TMEM37,SCTR

## Sheet: Tibetan-Cambodian
chromosome	start_kb	end_kp	probe_num	large_num	large_avg	emperical P	genes
18	64200	64400	87	5	0.692	7.54148e-05	LOC653322,TXNDC10
3	151600	151800	33	16	0.64	0.00015083	LOC730025,TSC22D2,SERP1,EIF2A,SELT
15	24800	25000	69	4	0.505	0.000226244	GABRA5,GABRG3
2	146400	146600	22	4	0.489	0.000301659	LOC728773
6	73400	73600	51	17	0.483	0.000377074	LOC642681
3	151400	151600	39	9	0.482	0.000452489	LOC730025
18	32400	32600	81	10	0.479	0.000527903	FHOD3
3	63600	63800	38	8	0.469	0.000603318	FLJ44379,C3orf49,THOC7
9	37600	37800	53	5	0.456	0.000678733	C9orf105,FRMPD1,RG9MTD3,EXOSC3,WDR32
12	2200	2400	48	5	0.453	0.000754148	CACNA1C
6	10200	10400	87	6	0.446	0.000829563	LOC728179,LOC442160
5	84600	84800	31	4	0.443	0.000904977	LOC402219,EDIL3
5	53600	53800	49	4	0.439	0.000980392	ARL15,HSPB3,SNAG1
5	156400	156600	50	5	0.433	0.00105581	HAVCR1,HAVCR2,MED7,FAM71B,ITK
9	14800	15000	57	6	0.431	0.00113122	FREM1,LOC389705
2	104200	104400	37	5	0.431	0.00120664	LOC728838
8	14600	14800	91	6	0.425	0.00128205	SGCZ
9	95600	95800	47	8	0.425	0.00135747	PHF2,BARX1,PTPDC1
3	171000	171200	35	11	0.425	0.00143288	LRRC34,LOC344657,LRRC31,KRT18P43,SAMD7,LOC730014,TLOC1
9	7000	7200	97	31	0.425	0.0015083	JMJD2C
8	133600	133800	37	9	0.42	0.00158371	KCNQ3,LRRC6,TMEM71
20	62200	62400	37	11	0.42	0.00165913	OPRL1,NPBWR2,MYT1,PCMTD2
22	38200	38400	43	8	0.419	0.00173454	MGAT3,SMCR7L,ATF4,LOC730136,RPS19BP1,CACNA1I
16	82200	82400	111	6	0.418	0.00180995	CDH13,HSBP1
21	33400	33600	63	4	0.418	0.00188537	NULL,hCG_2045804,IFNAR2,IL10RB
10	122200	122400	42	4	0.417	0.00196078	PPAPDC1A,C10orf85
19	5400	5600	36	4	0.417	0.0020362	ZNRF4,PLAC2,SAFB2,SAFB
12	17200	17400	36	15	0.414	0.00211161	LOC387845,LOC390297,LMO3
7	31400	31600	50	12	0.412	0.00218703	NEUROD6,CCDC129
4	161200	161400	41	4	0.411	0.00226244	RAPGEF2
1	228600	228800	50	5	0.411	0.00233786	LOC728857,LOC729256,LOC729257,PGBD5,COG2
1	36600	36800	47	6	0.409	0.00241327	STK40,LOC728335,LSM10,C1orf102,MRPS15,CSF3R
11	61200	61400	40	13	0.407	0.00248869	DAGLA,C11orf9,C11orf10,FEN1,FADS1,FADS2,FADS3
8	61200	61400	40	6	0.407	0.0025641	CA8
13	23800	24000	28	9	0.406	0.00263952	C1QTNF9,LOC646357,PARP4
20	3400	3600	41	6	0.402	0.00271493	ATRN,GFRA4,ADAM33
12	39400	39600	49	5	0.401	0.00279035	CNTN1
13	69400	69600	45	4	0.4	0.00286576	KLHL1,ATXN8OS
8	69400	69600	39	6	0.399	0.00294118	DEPDC2,C8orf34
20	18600	18800	42	5	0.399	0.00301659	DTD1,HSPC072,C20orf79
17	74800	75000	108	11	0.398	0.00309201	HRNBP3
20	30400	30600	14	6	0.398	0.00316742	ASXL1,C20orf112,RP11-410N8.4
13	108400	108600	43	4	0.397	0.00324284	MYO16
5	104000	104200	38	5	0.396	0.00331825	RAB9P1
2	33600	33800	44	6	0.396	0.00339367	RASGRP3,FAM98A,LOC391364,MYADML
15	22400	22600	38	5	0.394	0.00346908	C15orf2,SNRPN
1	150200	150400	20	9	0.394	0.00354449	KRT8P28,S100A10,S100A11,LOC645527,TCHHL1,TCHH,RPTN
7	7000	7200	39	6	0.392	0.00361991	LOC729834,C1GALT1
12	9800	10000	53	5	0.391	0.00369532	CD69,LOC644170,KLRF1,CLEC2B,CLEC2A,FLJ46363
4	15000	15200	41	10	0.391	0.00377074	C1QTNF7,CC2D2A
3	69400	69600	54	11	0.39	0.00384615	FRMD4B
11	101600	101800	18	4	0.39	0.00392157	YAP1,LOC120318,BIRC3,BIRC2,TMEM123
6	149600	149800	38	5	0.389	0.00399698	MAP3K7IP2,SUMO4,ZC3H12D
8	110000	110200	35	4	0.389	0.0040724	TMEM74,TRHR
7	110200	110400	43	4	0.388	0.00414781	IMMP2L
8	69200	69400	60	5	0.388	0.00422323	DEPDC2
8	137600	137800	24	5	0.387	0.00429864	KHDRBS3
2	136600	136800	32	9	0.387	0.00437406	CXCR4,LOC389053
6	56800	57000	27	6	0.387	0.00444947	DST,LOC730170,NULL,C6orf65
12	96400	96600	44	7	0.386	0.00452489	LOC643711,NEDD1
9	13200	13400	27	6	0.384	0.0046003	MPDZ,FLJ41200
12	44800	45000	51	7	0.384	0.00467572	SLC38A1,SLC38A2
12	11600	11800	42	6	0.384	0.00475113	ETV6
4	21600	21800	33	14	0.383	0.00482655	UM9(5),GPR125
11	26600	26800	70	17	0.383	0.00490196	TMEM16C,SLC5A12
12	17400	17600	41	6	0.382	0.00497738	LOC390297,RERGL,LOC390298
11	34200	34400	64	9	0.381	0.00505279	ABTB2,CAT
1	229600	229800	18	12	0.381	0.00512821	EGLN1,LOC645339,TSNAX,LOC440731
19	51000	51200	39	4	0.38	0.00520362	RSHL1,SYMPK,FOXA3,IRF2BP1,LOC339344,NANOS2,NOVA2,CCDC61
3	4000	4200	68	11	0.379	0.00527903	LRRN1,SETMAR
9	14000	14200	68	5	0.378	0.00535445	LOC347193,LOC138864,NFIB
10	79600	79800	77	5	0.378	0.00542986	LOC401646
6	91200	91400	42	5	0.378	0.00550528	MAP3K7
5	100600	100800	17	6	0.378	0.00558069	ST8SIA4
17	400	600	33	8	0.378	0.00565611	VPS53,FAM57A,GEMIN4
2	206200	206400	54	8	0.377	0.00573152	PARD3B,NRP2
12	66000	66200	53	5	0.377	0.00580694	CAND1,LOC645328,LOC729507
11	26400	26600	58	6	0.377	0.00588235	TMEM16C,MUC15
8	127600	127800	46	11	0.377	0.00595777	FAM84B
2	40600	40800	36	14	0.375	0.00603318	SLC8A1
7	126600	126800	74	5	0.373	0.0061086	GRM8,LOC646873,ZNF800
7	126400	126600	68	24	0.373	0.00618401	GRM8
17	6600	6800	40	4	0.372	0.00625943	XAF1,FBXO39,TEKT1,ALOX12P2,LOC728478
5	134800	135000	48	7	0.371	0.00633484	C5orf20,TIFAB,NEUROG1,CXCL14
11	127800	128000	54	6	0.371	0.00641026	ETS1,FLI1
16	81600	81800	94	7	0.371	0.00648567	CDH13
15	68000	68200	43	4	0.371	0.00656109	TLE3,LOC646574
15	99400	99600	57	11	0.37	0.0066365	LRRK1,LOC729114,CHSY1
22	35800	36000	80	7	0.369	0.00671192	TMPRSS6,IL2RB,C1QTNF6,SSTR3,RAC2,PSCD4
5	86800	87000	18	10	0.368	0.00678733	CCNH
8	78000	78200	27	5	0.368	0.00686275	PXMP3
2	112400	112600	31	17	0.367	0.00693816	MERTK,LOC727816,TMEM87B
5	92600	92800	27	4	0.366	0.00701357	LOC391811,NR2F1
6	34400	34600	22	6	0.366	0.00708899	NUDT3,RPS10,PACSIN1
6	24000	24200	56	5	0.365	0.0071644	NRSN1
4	54400	54600	35	8	0.365	0.00723982	LOC402176,CHIC2
11	59000	59200	10	5	0.365	0.00731523	OR4D10,OR4D11,OR4D9,OSBP,PATL1
5	9400	9600	80	4	0.364	0.00739065	SEMA5A
3	29200	29400	82	5	0.364	0.00746606	LOC131572,RBMS3
3	116200	116400	12	4	0.363	0.00754148	ZBTB20
8	127400	127600	44	6	0.363	0.00761689	FAM84B
2	50400	50600	42	7	0.362	0.00769231	NRXN1
7	103000	103200	61	4	0.362	0.00776772	RELN
8	77400	77600	31	4	0.362	0.00784314	ZFHX4
2	46400	46600	85	38	0.362	0.00791855	EPAS1,LOC388946,ATP6V1E2
15	34800	35000	62	9	0.361	0.00799397	C15orf41,MEIS2
13	39600	39800	55	4	0.361	0.00806938	LOC646953,LOC646982,FOXO1
11	48000	48200	31	6	0.361	0.0081448	PTPRJ,OR4B1
2	183600	183800	40	4	0.361	0.00822021	NCKAP1,KRT8P10,DUSP19,NUP35,LOC129402
5	33600	33800	73	7	0.36	0.00829563	ADAMTS12
10	131600	131800	44	7	0.36	0.00837104	EBF3,LOC728455,LOC387723,GLRX3
14	100800	101000	45	6	0.36	0.00844646	LOC730237,DLK1,DIO3OS
11	26800	27000	36	5	0.359	0.00852187	SLC5A12,FIBIN,BBOX1
11	87200	87400	41	8	0.359	0.00859729	RAB38
4	174800	175000	39	5	0.359	0.0086727	MORF4,HAND2
8	4400	4600	169	5	0.359	0.00874811	CSMD1
2	171200	171400	35	5	0.358	0.00882353	MYO3B,LOC440925,SP5,LOC728350,LOC643684,LOC285141,GAD1
20	600	800	72	7	0.358	0.00889894	SCRT2,LOC727883,C20orf54,FAM110A,ANGPT4
2	148400	148600	13	7	0.357	0.00897436	ACVR2A,ORC4L,LOC647065
17	7600	7800	32	4	0.357	0.00904977	DNAH2,JMJD3,TMEM88,LSMD1,CYB5D1,CHD3,SCARNA21,LOC284023,KCNAB3,TRAPPC1,CNTROB
5	133800	134000	38	5	0.357	0.00912519	LOC391833,CDKN2AIPNL,PHF15,SAR1B
17	29000	29200	58	4	0.357	0.0092006	ACCN1,TLK2P1
1	229400	229600	22	10	0.357	0.00927602	TRIM67,C1orf131,GNPAT,EXOC8,C1orf124,EGLN1
3	16200	16400	68	4	0.356	0.00935143	GALNTL2,DPH3,OXNAD1,RFTN1
4	24000	24200	38	5	0.356	0.00942685	LOC729175,DHX15
19	6800	7000	48	8	0.356	0.00950226	VAV1,EMR1,EMR4,FLJ25758,LOC729458,MBD3L2
1	145000	145200	55	12	0.356	0.00957768	LOC728989,PRKAB2,PDIA3P,FMO5,LOC644131,CHD1L
2	40800	41000	25	5	0.356	0.00965309	SLC8A1,LOC729984
8	135600	135800	71	5	0.356	0.00972851	ZFAT1,ZFAT
8	22600	22800	83	5	0.356	0.00980392	EGR3,PEBP4
1	176800	177000	60	8	0.355	0.00987934	C1orf220,LOC646976,RALGPS2,hCG_2025063
22	26000	26200	87	7	0.355	0.00995475	MN1
10	16800	17000	71	4	0.355	0.0100302	RSU1,CUBN
21	38600	38800	71	4	0.355	0.0101056	KCNJ15,ERG
22	33600	33800	72	8	0.353	0.010181	ISX
8	5600	5800	74	5	0.353	0.0102564	LOC392180,MCPH1
8	128400	128600	58	5	0.353	0.0103318	POU5F1P1
22	25600	25800	95	5	0.353	0.0104072	MIAT
7	155400	155600	54	4	0.353	0.0104827	SHH,tcag7.1213
3	19200	19400	31	8	0.352	0.0105581	KCNH8
1	35800	36000	14	7	0.352	0.0106335	NCDN,TFAP2E,PSMB2,C1orf216,CLSPN
9	118800	119000	85	9	0.352	0.0107089	ASTN2
11	98400	98600	81	24	0.351	0.0107843	CNTN5
19	53200	53400	68	5	0.351	0.0108597	ELSPBP1,CABP5,PLA2G4C,LIG1,LOC374920
11	122800	123000	64	6	0.35	0.0109351	SCN3B,GRAMD1B
15	99800	100000	80	11	0.35	0.0110106	PCSK6,TM2D3
19	57200	57400	39	5	0.35	0.011086	ZNF615,ZNF614,ZNF432,LOC284371,ZNF616,LOC648217,FLJ16287,PPP2R1A
17	64000	64200	36	5	0.35	0.0111614	PRKAR1A,FAM20A
16	13800	14000	50	4	0.349	0.0112368	ERCC4
16	85000	85200	107	5	0.349	0.0113122	LOC401864,LOC283904,FOXF1,LOC401865,MTHFSD,FOXC2,FOXL1
21	41600	41800	72	25	0.348	0.0113876	FAM3B,MX2,MX1,TMPRSS2
10	28200	28400	37	8	0.348	0.011463	ARMC4,MPP7
9	14200	14400	85	12	0.348	0.0115385	NFIB
2	178000	178200	24	5	0.348	0.0116139	AGPS,TTC30B,TTC30A,PDE11A
4	136400	136600	15	5	0.348	0.0116893	LOC646292,PABPC4L
3	63400	63600	92	5	0.347	0.0117647	SYNPR,FLJ44379
14	33000	33200	90	5	0.347	0.0118401	NPAS3,LOC728925
16	81400	81600	113	5	0.347	0.0119155	CDH13
14	73400	73600	20	5	0.347	0.011991	ZADH1,ZNF410,C14orf44,COQ6,ENTPD5,C14orf45,ALDH6A1
5	52400	52600	43	11	0.347	0.0120664	ITGA2,MOCS2,LOC402214
1	109800	110000	31	14	0.347	0.0121418	SYPL2,ATXN7L2,CYB561D1,AMIGO1,GPR61,GNAI3,GNAT2,AMPD2,LOC441896,GSTM4
8	123200	123400	29	9	0.346	0.0122172	HASNT,LOC392265,HAS2,ZHX2
2	148600	148800	16	4	0.346	0.0122926	LOC647065,ORC4L
18	29200	29400	26	5	0.346	0.012368	C18orf34,ASXL3
1	157200	157400	33	9	0.345	0.0124434	PYHIN1,IFI16,AIM2,CADM3
6	122400	122600	29	5	0.344	0.0125189	LOC644502,HSF2
14	68200	68400	88	8	0.344	0.0125943	RAD51L1,ZFP36L1,C14orf181,ACTN1
1	114400	114600	68	6	0.344	0.0126697	SYT6
4	98200	98400	22	9	0.344	0.0127451	C4orf37
11	12800	13000	61	10	0.343	0.0128205	TEAD1,LOC644943
9	95800	96000	32	4	0.343	0.0128959	PTPDC1,BARX1,ZNF169
9	118600	118800	82	4	0.342	0.0129713	ASTN2
8	95000	95200	45	4	0.342	0.0130468	PPM2C,CDH17
9	100000	100200	62	9	0.341	0.0131222	TBC1D2,GABBR2
6	118400	118600	37	6	0.341	0.0131976	SLC35F1,LOC728527
22	39800	40000	21	5	0.341	0.013273	LOC391334,LOC730143,EP300,L3MBTL2,RANGAP1
4	76400	76600	41	10	0.341	0.0133484	LOC643100,RCHY1
6	55600	55800	36	5	0.34	0.0134238	HMGCLL1,BMP5
2	5000	5200	28	6	0.34	0.0134992	LOC727982
1	240200	240400	30	7	0.34	0.0135747	LOC645980,MAP1LC3C,PLD5
4	59000	59200	28	6	0.339	0.0136501	LOC255130,IGFBP7,LOC644419
5	53200	53400	60	9	0.339	0.0137255	ARL15
3	88600	88800	32	8	0.339	0.0138009	LOC344653,C3orf38,LOC728432
5	104200	104400	38	4	0.339	0.0138763	RAB9P1,NUDT12
4	93800	94000	23	8	0.339	0.0139517	GRID2
4	164600	164800	55	5	0.339	0.0140271	TKTL2,FLJ11184,1-Mar
9	16000	16200	74	9	0.339	0.0141026	C9orf93,BNC2
9	8800	9000	102	9	0.338	0.014178	PTPRD
3	195800	196000	43	4	0.338	0.0142534	TMEM44,LSG1,FAM43A,LOC285303
6	114200	114400	40	5	0.338	0.0143288	MARCKS,FLJ34503,HDAC2
6	130600	130800	29	6	0.338	0.0144042	SAMD3,TMEM200A
9	95000	95200	40	5	0.338	0.0144796	WNK2,C9orf129,FAM120AOS
14	70400	70600	29	5	0.338	0.0145551	PCNX
2	53200	53400	55	4	0.337	0.0146305	ASB3
5	87000	87200	30	7	0.337	0.0147059	CCNH,TMEM161B
8	84800	85000	27	5	0.337	0.0147813	RALYL
1	110200	110400	44	4	0.337	0.0148567	CSF1,AHCYL1,FAM40A
2	80400	80600	58	4	0.337	0.0149321	LRRTM1,CTNNA2
14	25600	25800	55	5	0.337	0.0150075	NOVA1
16	52600	52800	47	5	0.336	0.015083	FTO,IRX3
18	43200	43400	53	7	0.336	0.0151584	LOC647025
9	26200	26400	49	6	0.336	0.0152338	NULL,C9orf82
6	114600	114800	31	4	0.335	0.0153092	LOC728614,HS3ST5,hCG_1820801
8	134600	134800	104	11	0.335	0.0153846	ST3GAL1
1	156600	156800	46	17	0.335	0.01546	CD1E,OR10T2,OR10K2,LOC646289,OR10K1,OR10R2,OR6Y1,SPTA1
20	3600	3800	53	4	0.335	0.0155354	ADAM33,SIGLEC1,HSPA12B,C20orf27,SPEF1,CENPB,CDC25B,C20orf29,VISA
11	29200	29400	29	6	0.335	0.0156109	LOC401677,KCNA4,LOC729560
19	47200	47400	11	4	0.335	0.0156863	GRIK5,ZNF574,POU2F2,DEDD2
4	37600	37800	63	20	0.334	0.0157617	TBC1D1,PTTG2
7	37800	38000	74	5	0.334	0.0158371	GPR141,TXNDC3,SFRP4,EPDR1
4	14800	15000	34	4	0.334	0.0159125	CPEB2,C1QTNF7
9	132200	132400	68	7	0.333	0.0159879	ASS1,HMCN2,NULL
9	99400	99600	34	9	0.332	0.0160633	TMOD1,C9orf97,NCBP1,XPA,KRT18P13,FOXE1
6	159400	159600	46	8	0.332	0.0161388	LOC727911,FNDC1
3	145000	145200	35	9	0.332	0.0162142	SLC9A9,LOC257039,LOC729934,C3orf58
21	27000	27200	71	8	0.331	0.0162896	ADAMTS1,ADAMTS5
2	237800	238000	61	7	0.331	0.016365	LOC728245,COL6A3,LOC728009
18	49200	49400	22	4	0.331	0.0164404	DCC,LOC390856
3	170600	170800	54	8	0.331	0.0165158	MDS1,LOC730004
16	48400	48600	28	4	0.33	0.0165913	ZNF423,TMEM188
17	2800	3000	56	4	0.33	0.0166667	GARNL4,OR1D4,OR1D2,OR1G1
6	2600	2800	86	8	0.33	0.0167421	RP11-145H9.1,WRNIP1,SERPINB1
1	18800	19000	60	4	0.33	0.0168175	PAX7,TAS1R2
8	139800	140000	68	5	0.33	0.0168929	COL22A1
13	59000	59200	35	6	0.33	0.0169683	DIAPH3
11	93600	93800	36	9	0.329	0.0170437	LOC729494,LOC390243,GPR83,MRE11A
18	52000	52200	43	12	0.329	0.0171192	FLJ45743
3	62600	62800	100	5	0.329	0.0171946	CADPS
4	135600	135800	23	4	0.329	0.01727	LOC345016,PABPC4L,LOC646272
7	31600	31800	68	10	0.328	0.0173454	CCDC129,C7orf16,PDE1C
9	24600	24800	47	9	0.328	0.0174208	ELAVL2,TUSC1
6	135400	135600	38	7	0.328	0.0174962	HBS1L,MYB
2	158400	158600	49	5	0.328	0.0175716	ACVR1,UPP2
9	25200	25400	43	5	0.327	0.0176471	TUSC1,ELAVL2,C9orf82
16	82400	82600	75	6	0.327	0.0177225	HSBP1,MLYCD,OSGIN1,NECAB2,LOC146167
11	6200	6400	54	5	0.327	0.0177979	C11orf56,CNGA4,CCKBR,PRKCDBP,SMPD1,APBB1
9	15800	16000	40	16	0.327	0.0178733	C9orf93
1	229800	230000	44	18	0.327	0.0179487	DISC1
8	116200	116400	33	5	0.326	0.0180241	TRPS1
1	30400	30600	59	5	0.326	0.0180995	MATN1
18	52200	52400	20	4	0.326	0.018175	FLJ45743,TXNL1
5	128600	128800	32	7	0.326	0.0182504	ISOC1,ADAMTS19
15	87000	87200	36	6	0.325	0.0183258	ISG20,ACAN
3	113200	113400	41	5	0.325	0.0184012	TAGLN3,TMPRSS7,C3orf52,GCET2,SLC9A10
9	92800	93000	42	9	0.324	0.0184766	SYK,AUH
20	12800	13000	74	7	0.324	0.018552	SPTLC3
12	127000	127200	61	6	0.324	0.0186275	LOC644489,TMEM132C,SLC15A4
16	15600	15800	40	6	0.324	0.0187029	KIAA0430,NDE1,MYH11
19	49800	50000	32	4	0.324	0.0187783	LOC147710,PVR,CEACAM19,CEACAM16,BCL3,CBLC
13	28400	28600	43	5	0.324	0.0188537	KIAA0774
9	6200	6400	35	11	0.324	0.0189291	IL33,TPD52L3,UHRF2
9	91800	92000	67	5	0.324	0.0190045	GADD45G,LOC340515
10	3600	3800	67	6	0.323	0.0190799	KLF6
4	181400	181600	60	9	0.323	0.0191554	LOC643179
5	134400	134600	53	6	0.323	0.0192308	LOC389328,PITX1,H2AFY
9	1400	1600	104	6	0.323	0.0193062	DMRT2,SMARCA2
4	136200	136400	32	4	0.323	0.0193816	LOC389223,LOC729551,PABPC4L,LOC646292
8	3800	4000	151	8	0.323	0.019457	CSMD1
8	30800	31000	36	4	0.323	0.0195324	TEX15,LOC441344,PURG
9	131400	131600	42	5	0.322	0.0196078	C9orf50,C9orf32,ASB6,PRRX2,PTGES,TOR1B
11	18600	18800	48	5	0.321	0.0196833	SPTY2D1,TMEM86A,IGSF22,PTPN5
6	36200	36400	48	4	0.321	0.0197587	MAPK13,BRPF3,PNPLA1,C6orf222
18	10800	11000	53	5	0.321	0.0198341	C18orf58,FAM38B
10	91400	91600	24	5	0.321	0.0199095	PANK1,MPHOSPH1,hCG_2024094
2	138600	138800	30	7	0.321	0.0199849	HNMT,LOC440917,LOC647002,SPOPL
6	80400	80600	56	9	0.321	0.0200603	SH3BGRL2,ELOVL4
11	98600	98800	54	6	0.321	0.0201357	CNTN5
5	53400	53600	71	14	0.32	0.0202112	ARL15
8	61600	61800	22	4	0.32	0.0202866	RAB2A,CHD7
3	116000	116200	30	4	0.32	0.020362	ZBTB20
7	117200	117400	37	7	0.319	0.0204374	CTTNBP2
11	30000	30200	36	14	0.319	0.0205128	KCNA4,FSHB
7	13200	13400	43	6	0.319	0.0205882	ARL4A,LOC646161,ETV1
4	72600	72800	40	8	0.319	0.0206637	SLC4A4,GC
5	150400	150600	106	6	0.319	0.0207391	TNIP1,ANXA6,CCDC69,GM2A
4	61400	61600	34	8	0.318	0.0208145	NULL,LPHN3
10	124400	124600	49	4	0.318	0.0208899	DMBT1,C10orf120,LOC729800,CUZD1,FAM24B
16	84800	85000	123	9	0.318	0.0209653	LOC729464,LOC401864
3	130400	130600	16	4	0.318	0.0210407	CNBP,COPG,C3orf37,H1FX,C3orf47,C3orf25,SNORA7B
17	27000	27200	51	9	0.318	0.0211161	RAB11FIP4,C17orf79
17	33800	34000	22	6	0.318	0.0211916	SOCS7,ARHGAP23,SNIP
3	31400	31600	40	5	0.317	0.021267	LOC391524,STT3B
9	4000	4200	121	15	0.317	0.0213424	GLIS3
6	124800	125000	61	6	0.317	0.0214178	NKAIN2
10	1600	1800	106	4	0.317	0.0214932	C10orf109,ADARB2
10	17400	17600	60	7	0.317	0.0215686	ST8SIA6
6	160400	160600	50	6	0.317	0.021644	IGF2R,LOC729603,SLC22A1,SLC22A2
8	125600	125800	63	8	0.317	0.0217195	TATDN1,NDUFB9,MTSS1
13	30200	30400	62	6	0.316	0.0217949	ALOX5AP,hCG_1815504,C13orf33
16	82000	82200	120	11	0.316	0.0218703	CDH13
20	62000	62200	31	10	0.316	0.0219457	DNAJC5,UCKL1,ZNF512B,SAMD10,PRPF6,PRR17,SOX18,TCEA2,RGS19,OPRL1,LOC198437,LOC646132
6	162000	162200	73	8	0.316	0.0220211	PARK2
6	124200	124400	58	12	0.316	0.0220965	TRDN,NKAIN2
11	100400	100600	34	10	0.316	0.0221719	PGR
18	53200	53400	63	4	0.316	0.0222474	ST8SIA3,ONECUT2,FECH
16	77000	77200	67	14	0.316	0.0223228	WWOX
1	68400	68600	66	4	0.316	0.0223982	LOC645291,GPR177,LOC149224,RPE65
21	20600	20800	66	6	0.315	0.0224736	LOC391271
6	134400	134600	45	4	0.315	0.022549	SLC2A12,SGK1
18	66400	66600	30	14	0.315	0.0226244	GTSCR1,SOCS6
14	68400	68600	71	19	0.315	0.0226998	ACTN1,WDR22
2	225000	225200	32	7	0.315	0.0227753	FAM124B,CUL3
22	33800	34000	58	8	0.315	0.0228507	ISX,HMG2L1
13	42400	42600	46	7	0.315	0.0229261	EPSTI1,DNAJC15
2	65400	65600	52	12	0.314	0.0230015	SPRED2,LOC730191,FLJ16124
6	62800	63000	16	5	0.314	0.0230769	KHDRBS2
1	176000	176200	69	13	0.314	0.0231523	SEC16B
11	71800	72000	47	4	0.314	0.0232278	CLPB,PDE2A
2	221600	221800	53	4	0.314	0.0233032	EPHA4
2	155000	155200	61	9	0.313	0.0233786	GALNT13,KCNJ3
7	29600	29800	37	4	0.313	0.023454	PRR15,LOC646762,LOC730117
18	49000	49200	31	10	0.313	0.0235294	DCC
18	47000	47200	39	6	0.313	0.0236048	MEX3C,LOC729051
13	85800	86000	31	6	0.313	0.0236802	SLITRK6
17	8000	8200	33	6	0.313	0.0237557	VAMP2,TMEM107,C17orf59,AURKB,C17orf68,PFAS,SLC25A35,RANGRF,ARHGEF15,ODF4
10	55400	55600	56	7	0.312	0.0238311	PCDH15
1	44200	44400	42	8	0.312	0.0239065	IPO13,DPH2,ATP6V0B,B4GALT2,CCDC24,SLC6A9,LOC644743,KLF17
12	97800	98000	38	6	0.312	0.0239819	ANKS1B
9	70400	70600	39	8	0.312	0.0240573	LOC347097,PIP5K1B,FAM122A
8	3600	3800	151	9	0.312	0.0241327	CSMD1
7	157000	157200	43	4	0.312	0.0242081	PTPRN2
9	100200	100400	80	4	0.312	0.0242836	GABBR2
15	53400	53600	27	6	0.312	0.024359	PIGB,CCPG1,DYX1C1,LOC729120
8	118400	118600	43	5	0.312	0.0244344	SLC30A8,MED30
6	161800	162000	84	9	0.311	0.0245098	PARK2
7	141800	142000	62	8	0.311	0.0245852	TRBV11-2,TRBV12-2,TRBV6-5,TRBV7-4,TRBV5-4,TRBV6-6,TRBV7-5,TRBV5-5,TRBV6-7,TRBV7-6,TRBV5-6,TRBV6-8,TRBV7-7,TRBV5-7,TRBV6-9,TRBV7-8,TRBV5-8,TRBV7-9,TRBV13,TRBV10-3,TRBV11-3,TRBV12-3,TRBV12-4,TRBV12-5,TRBV14,TRBV15,TRBV16,TRBV17																											TRBV17
6	37600	37800	108	4	0.311	0.0246606	FLJ45825,C6orf129,MDGA1
10	16600	16800	48	6	0.311	0.024736	C1QL3,RSU1
1	24800	25000	15	5	0.311	0.0248115	C1orf130,SRRM1,CLIC4
2	14200	14400	37	8	0.311	0.0248869	FAM84A
4	17400	17600	23	10	0.31	0.0249623	C4orf30,NCAPG,LCORL
5	131800	132000	32	7	0.31	0.0250377	LOC441108,IRF1,IL5,RAD50
4	21400	21600	30	9	0.31	0.0251131	UM9(5),KCNIP4
1	68200	68400	76	12	0.31	0.0251885	DIRAS3,GPR177,LOC645291
2	41600	41800	46	6	0.31	0.025264	LDHAL3,LOC91461
8	400	600	86	5	0.31	0.0253394	FBXO25,C8orf42,LOC728738,LOC389607
9	4200	4400	87	7	0.309	0.0254148	GLIS3,LOC729691,SLC1A1
5	131400	131600	24	9	0.309	0.0254902	IL3,CSF2,P4HA2
3	172000	172200	25	8	0.309	0.0255656	RPL22L1,EIF5A2,SLC2A2
11	18000	18200	42	12	0.309	0.025641	TPH1,SAAL1,MRGPRX3,LOC645297,MRGPRX4,LOC645312,LOC645319,LOC494141
2	220200	220400	46	8	0.309	0.0257164	SLC4A3
4	172200	172400	21	6	0.309	0.0257919	LOC727891,LOC441052
9	124400	124600	38	6	0.309	0.0258673	OR1Q1,OR1B1,OR1L1,OR1L3,OR1L4,OR1L6,LOC729012,OR5C1,OR1K1
6	73200	73400	53	6	0.309	0.0259427	RIMS1,LOC643067,KCNQ5,LOC642681
2	218000	218200	52	13	0.309	0.0260181	DIRC3
7	32000	32200	65	9	0.309	0.0260935	PDE1C
16	19800	20000	34	7	0.309	0.0261689	GPRC5B,GPR139
1	238400	238600	68	17	0.309	0.0262443	FMN2
6	20200	20400	59	4	0.308	0.0263198	MBOAT1
6	125400	125600	50	7	0.308	0.0263952	RNF217,TPD52L1
19	58800	59000	44	5	0.308	0.0264706	LOC284379,LOC646557,DPRX,LOC646565,NLRP12
12	50800	51000	87	12	0.308	0.026546	C12orf44,KRT80,KRT7,KRT81,KRT86,KRT83
12	98000	98200	32	4	0.308	0.0266214	ANKS1B
13	30400	30600	63	6	0.307	0.0266968	C13orf26,HSPH1
2	238000	238200	56	4	0.307	0.0267722	LOC728009,MLPH,PRLH,RAB17
1	220400	220600	1	1	0.307	0.0268477	LOC728615,HHIPL2
11	29000	29200	29	5	0.307	0.0269231	LOC401677,METT5D1,KCNA4
4	98400	98600	20	4	0.307	0.0269985	C4orf37
6	41200	41400	55	8	0.307	0.0270739	LOC221442,TREML1,TREM2,TREML2,TREML3,TREML4,TREML2P,TREM1,NCR2
17	22800	23000	40	4	0.307	0.0271493	LOC729550,KSR1,LOC729538,LGALS9
9	94800	95000	43	5	0.307	0.0272247	FGD3,SUSD3,C9orf89,NINJ1,WNK2
14	94200	94400	95	5	0.307	0.0273002	SERPINA13,GSC
9	118200	118400	44	4	0.307	0.0273756	PAPPA,ASTN2
4	17600	17800	20	4	0.306	0.027451	LCORL
5	132600	132800	80	8	0.306	0.0275264	FSTL4
11	127400	127600	50	5	0.306	0.0276018	LOC387820,ETS1
6	80600	80800	42	12	0.306	0.0276772	ELOVL4,GAPDHL8,TTK
5	80200	80400	67	4	0.306	0.0277526	MSH3,RASGRF2
2	81400	81600	15	7	0.306	0.0278281	LOC442021,NULL,CTNNA2
2	233600	233800	60	4	0.306	0.0279035	NEU2,LOC730088,NULL,INPP5D
2	19600	19800	60	4	0.305	0.0279789	OSR1,TTC32
7	20200	20400	53	4	0.305	0.0280543	7A5,LOC729972,ITGB8
11	99800	100000	44	7	0.305	0.0281297	CNTN5,LOC440063
5	127000	127200	30	4	0.305	0.0282051	CTXN3,LOC644854
2	46800	47000	46	9	0.305	0.0282805	SOCS5,LOC388948,MCFD2
7	18600	18800	61	8	0.305	0.028356	HDAC9
5	134200	134400	20	4	0.305	0.0284314	C5orf24,TXNDC15,PCBD2,CATSPER3,PITX1
11	76400	76600	40	4	0.305	0.0285068	PHCA,B3GNT6,CAPN5,OMP,MYO7A
12	5000	5200	85	9	0.305	0.0285822	LOC390282,KCNA5,LOC387826
13	50200	50400	55	9	0.304	0.0286576	DLEU7,RNASEH2B
9	127400	127600	20	5	0.304	0.028733	MAPKAP1,PBX3
10	32200	32400	19	5	0.304	0.0288084	ARHGAP12,KIF5B
13	98400	98600	33	7	0.304	0.0288839	DOCK9,LOC390421
5	84400	84600	32	11	0.304	0.0289593	LOC402219,EDIL3
3	45800	46000	34	11	0.304	0.0290347	SLC6A20,LZTFL1,CCR9,FYCO1,CXCR6
7	38200	38400	74	6	0.304	0.0291101	STARD3NL,TRGC2,TRGJ2,TRGJP2,TARP,TRGJP1,TRGV11,TRGVB,TRGV10,TRGV9,TRGVA,TRGV8,TRGV7,TRGV6,TRGV5P,TRGV4,TRGV3,AMPH,TRGV2,TRGV1
6	148800	149000	90	6	0.304	0.0291855	SASH1,LOC645934
12	40000	40200	45	17	0.304	0.0292609	PDZRN4
12	7200	7400	34	7	0.304	0.0293363	CLSTN3,PEX5,ACSM4,CD163L1
6	33800	34000	81	5	0.304	0.0294118	IHPK3,LEMD2,MLN,GRM4
1	182200	182400	44	4	0.303	0.0294872	GLT25D2,C1orf19
21	38800	39000	72	4	0.303	0.0295626	ERG
21	40200	40400	87	8	0.303	0.029638	PCP4,DSCAM
1	30600	30800	61	9	0.303	0.0297134	MATN1
22	37000	37200	36	6	0.303	0.0297888	TMEM184B,CSNK1E,LOC730115,LOC400927,KCNJ4,KDELR3
2	79400	79600	51	5	0.303	0.0298643	REG3A,CTNNA2
9	80600	80800	42	4	0.303	0.0299397	KRT18P24,PSAT1
12	49400	49600	26	5	0.303	0.0300151	DIP2B,ATF1,TMPRSS12,METTL7A
17	51000	51200	48	14	0.302	0.0300905	MMD,TMEM100,PCTP
1	115200	115400	17	11	0.302	0.0301659	SYCP1,TSHB,TSPAN2
2	35800	36000	58	14	0.302	0.0302413	CRIM1
16	53800	54000	68	5	0.302	0.0303167	LOC654106,IRX6,MMP2
13	31600	31800	55	6	0.302	0.0303922	FRY,LOC646799,BRCA2
12	7600	7800	49	5	0.302	0.0304676	LOC643739,LOC643746,APOBEC1,GDF3,DPPA3,CLEC4C
3	116400	116600	30	7	0.302	0.030543	ZBTB20,LOC645207
1	184200	184400	18	8	0.302	0.0306184	HMCN1
15	86800	87000	34	5	0.302	0.0306938	MRPL46,MRPS11,DET1,LOC728250,ISG20L1,ISG20
11	87400	87600	56	15	0.302	0.0307692	RAB38
2	205800	206000	50	22	0.302	0.0308446	PARD3B
5	78200	78400	54	5	0.302	0.0309201	ARSB,DMGDH
10	105800	106000	36	9	0.302	0.0309955	COL17A1,C10orf78,C10orf79,GSTO1
9	22400	22600	46	5	0.301	0.0310709	DMRTA1
13	26400	26600	88	5	0.301	0.0311463	USP12
20	48400	48600	61	12	0.301	0.0312217	LOC284751,PTPN1
4	76200	76400	24	8	0.301	0.0312971	DKFZP564O0823,LOC643100
17	68800	69000	50	4	0.301	0.0313725	CDC42EP4,SDK2,LOC728073
17	71200	71400	26	4	0.301	0.031448	SAP30BP,ITGB4,GALK1,H3F3B,UNK,UNC13D,WBP2,TRIM47,TRIM65
12	71800	72000	23	5	0.301	0.0315234	TRHDE,LOC645654
5	83400	83600	42	10	0.301	0.0315988	EDIL3
7	119800	120000	24	5	0.301	0.0316742	KCND2
14	90800	91000	50	6	0.301	0.0317496	CCDC88C,LOC730148,SMEK1
18	21800	22000	19	8	0.3	0.031825	SS18,PSMA8
2	174000	174200	43	4	0.3	0.0319005	LOC643997,CDCA7
2	58600	58800	34	5	0.3	0.0319759	hCG_15200
2	121400	121600	30	6	0.3	0.0320513	GLI2,TFCP2L1
7	156800	157000	39	6	0.3	0.0321267	DNAJB6,LOC393078,PTPRN2
22	42400	42600	36	4	0.3	0.0322021	EFCAB6,SULT4A1
10	100200	100400	53	5	0.3	0.0322775	HPS1,HPSE2
2	117600	117800	18	4	0.3	0.0323529	DDX18
4	91800	92000	43	10	0.3	0.0324284	MGC48628,TMSL3
9	11400	11600	37	4	0.299	0.0325038	LOC646087
12	103400	103600	98	5	0.299	0.0325792	CHST11
4	15400	15600	51	4	0.299	0.0326546	CD38,FGFBP1,FGFBP2,PROM1
11	117200	117400	65	5	0.299	0.03273	FXYD2,FXYD6,TMPRSS13,IL10RA
6	157000	157200	26	5	0.299	0.0328054	ARID1B
2	148200	148400	17	8	0.299	0.0328808	ACVR2A
1	25000	25200	51	9	0.299	0.0329563	CLIC4,LOC650612,RUNX3
2	46600	46800	54	14	0.298	0.0330317	ATP6V1E2,RHOQ,PIGF,CRIPT,LOC730078,SOCS5
1	15400	15600	60	7	0.298	0.0331071	TMEM51,FHAD1
5	95400	95600	17	6	0.298	0.0331825	LOC441097
19	58400	58600	55	5	0.298	0.0332579	ZNF818,ZNF677,VN1R2,VN1R4,LOC646508,BIRC8,LOC91664,ZNF765,ZNF525
7	69800	70000	47	4	0.298	0.0333333	AUTS2
17	28800	29000	74	5	0.298	0.0334087	ACCN1
5	82800	83000	54	5	0.298	0.0334842	VCAN,HAPLN1
3	124000	124200	60	7	0.298	0.0335596	DIRC2,SEMA5B
10	21400	21600	35	4	0.298	0.033635	C10orf113,NEBL
2	59000	59200	45	9	0.298	0.0337104	LOC730134
5	95200	95400	30	5	0.298	0.0337858	LOC727938,C5orf27,ELL2,LOC441097
11	74000	74200	41	7	0.298	0.0338612	POLD3,CHRDL2,LOC440055,RNF169
7	148400	148600	30	10	0.298	0.0339367	ZNF786,ZNF425,ZNF398,LOC643505,ZNF282,NULL,ZNF212,ZNF783
2	58800	59000	41	14	0.298	0.0340121	hCG_15200,LOC730134,FANCL
6	114400	114600	42	12	0.298	0.0340875	HDAC2,HS3ST5,LOC643954,LOC728614
14	79000	79200	52	5	0.298	0.0341629	NRXN3
21	35600	35800	45	8	0.298	0.0342383	RUNX1
1	96200	96400	41	8	0.297	0.0343137	LOC440595
9	15600	15800	21	7	0.297	0.0343891	C9orf93
2	50000	50200	50	7	0.297	0.0344646	NRXN1
4	23600	23800	67	6	0.297	0.03454	PPARGC1A,LOC729175
8	128200	128400	46	6	0.297	0.0346154	POU5F1P1,MYC
11	30600	30800	30	4	0.297	0.0346908	MPPED2,DCDC5
18	65200	65400	64	6	0.297	0.0347662	DOK6
3	45000	45200	60	4	0.297	0.0348416	EXOSC7,CLEC3B,CDCP1,LOC729684
17	53600	53800	48	5	0.296	0.034917	OR4D2,EPX,MKS1,LPO,MPO,BZRAP1,SUPT4H1,RNF43
12	39600	39800	38	5	0.296	0.0349925	CNTN1
4	93600	93800	34	6	0.296	0.0350679	GRID2
9	80000	80200	51	8	0.296	0.0351433	LOC158452,CEP78,PSAT1
8	144800	145000	21	4	0.296	0.0352187	ZNF623,ZNF707,BREA2,MAPK15,FAM83H,LOC642574,SCRIB,PUF60,NRBP2
9	120200	120400	55	5	0.296	0.0352941	LOC442434,DBC1
7	88200	88400	43	5	0.296	0.0353695	ZNF804B,MGC26647
17	2000	2200	31	5	0.296	0.0354449	SMG6,SRR,LOC440396,TSR1,SGSM2
2	42000	42200	47	4	0.295	0.0355204	LOC285047,LOC400950,LOC91461,EML4
13	78400	78600	39	12	0.295	0.0355958	LOC390415,RBM26
14	71200	71400	28	7	0.295	0.0356712	SIPA1L1,RGS6
13	83400	83600	25	6	0.295	0.0357466	SLITRK1,SLITRK6
3	33600	33800	14	6	0.295	0.035822	CLASP2,PDCD6IP
13	19800	20000	75	7	0.295	0.0358974	CRYL1
10	63000	63200	44	4	0.295	0.0359729	C10orf107
9	89800	90000	51	10	0.295	0.0360483	RPS10P3,CCRK,LOC389768
2	43000	43200	46	5	0.295	0.0361237	HAAO,ZFP36L2
15	30800	31000	79	6	0.295	0.0361991	GREM1,FMN1
9	71800	72000	46	8	0.294	0.0362745	MAMDC2
15	99600	99800	92	12	0.294	0.0363499	CHSY1,SELS,SNRPA1,PCSK6
4	15200	15400	43	4	0.294	0.0364253	CC2D2A,FBXL5,LOC285550,BST1,CD38
3	5400	5600	49	9	0.294	0.0365008	EDEM1
4	6400	6600	75	7	0.294	0.0365762	PPP2R2C,LOC728480
7	94800	95000	55	4	0.294	0.0366516	PON1,PON3,PON2,ASB4
14	72200	72400	64	6	0.294	0.036727	DPF3
1	179600	179800	51	5	0.294	0.0368024	LOC647041,CACNA1E
1	10200	10400	17	4	0.294	0.0368778	KIF1B,PGD
10	112200	112400	27	4	0.294	0.0369532	LOC645360,DUSP5,SMC3
14	68000	68200	88	16	0.294	0.0370287	RAD51L1
1	156200	156400	57	6	0.293	0.0371041	KIRREL,hCG_1654703,CD1D
1	35400	35600	16	4	0.293	0.0371795	SFPQ,ZMYM4
19	40400	40600	54	6	0.293	0.0372549	TMEM162,LOC643951,LSR,USF2,HAMP,MAG,CD22,FFAR1,FFAR3,GPR42,LOC390924
3	195000	195200	45	7	0.293	0.0373303	OPA1,HES1
4	114000	114200	46	4	0.293	0.0374057	LOC391689,LARP7,ANK2
3	118800	119000	41	5	0.293	0.0374811	LOC728873
4	146600	146800	24	4	0.293	0.0375566	SMAD1,LOC729497,MMAA
15	45800	46000	62	11	0.293	0.037632	SEMA6D,LOC644029
13	94600	94800	98	20	0.293	0.0377074	ABCC4
7	31200	31400	48	12	0.293	0.0377828	ADCYAP1R1,NEUROD6
11	12000	12200	97	5	0.292	0.0378582	DKK3,MICAL2
7	147400	147600	72	9	0.292	0.0379336	CNTNAP2
2	66800	67000	51	6	0.292	0.038009	LOC730200,MEIS1
5	175000	175200	51	9	0.292	0.0380845	HRH2,CPLX2
22	47000	47200	69	5	0.292	0.0381599	LOC388915,FAM19A5
2	33400	33600	88	7	0.292	0.0382353	LTBP1,RASGRP3
3	156800	157000	34	11	0.291	0.0383107	PLCH1,C3orf33
12	29400	29600	62	5	0.291	0.0383861	ERGIC2,OVCH1,TMTC1
2	52400	52600	61	11	0.291	0.0384615	LOC730100,ASB3
11	5200	5400	81	25	0.291	0.038537	HBB,HBD,HBBP1,HBG1,HBG2,HBE1,OR51B4,OR51B2,OR51B5,OR51B6,LOC643745,LOC643753,OR51M1,OR51Q1
17	15000	15200	51	10	0.29	0.0386124	PMP22,TEKT3
4	157600	157800	51	7	0.29	0.0386878	hCG_1814936,PDGFC
6	20000	20200	49	4	0.29	0.0387632	ID4,LOC729105,MBOAT1
19	57400	57600	60	5	0.29	0.0388386	PPP2R1A,ZNF766,ZNF480,ZNF610,ZNF528
9	92600	92800	91	13	0.29	0.038914	SYK
2	49200	49400	45	6	0.29	0.0389894	FSHR
1	156800	157000	49	9	0.29	0.0390649	OR10X1,OR10Z1,SPTA1,OR6K2,OR6K3,OR6K6,OR6N1
6	92200	92400	39	4	0.29	0.0391403	MAP3K7
4	187800	188000	47	4	0.29	0.0392157	FAT
4	131200	131400	40	5	0.29	0.0392911	LOC391698,C4orf33
6	26000	26200	35	16	0.29	0.0393665	SLC17A3,SLC17A2,TRIM38,HIST1H1A,HIST1H3A,HIST1H4A,HIST1H4B,HIST1H3B,HIST1H2AB,HIST1H2BB,HIST1H3C,HIST1H1C,HFE
3	120400	120600	51	4	0.289	0.0394419	UPK1B,B4GALT4,CDGAP
11	74200	74400	13	5	0.289	0.0395173	RNF169,XRRA1,SPCS2,NEU3
10	29400	29600	71	4	0.289	0.0395928	LOC653665,LYZL1
7	80200	80400	40	4	0.289	0.0396682	SEMA3C,LOC729585
9	1800	2000	51	5	0.289	0.0397436	SMARCA2
13	52200	52400	74	5	0.289	0.039819	LECT1,RP11-431O22.2,PCDH8
5	36400	36600	55	7	0.289	0.0398944	RANBP3L,SLC1A3
11	30400	30600	53	6	0.289	0.0399698	MPPED2
16	81000	81200	119	10	0.289	0.0400452	CDH13
10	14400	14600	82	4	0.289	0.0401207	FRMD4A,FAM107B
5	171400	171600	68	8	0.289	0.0401961	STK10,NULL,LOC285588,UBTD2
5	157400	157600	47	8	0.289	0.0402715	LOC345471,CLINT1
5	41200	41400	53	5	0.289	0.0403469	C6,PLCXD3
1	150000	150200	35	5	0.289	0.0404223	MRPL9,OAZ3,TDRKH,LINGO4,RORC,LOC729367,THEM5,THEM4,KRT8P28,S100A10
17	12400	12600	67	15	0.289	0.0404977	MYOCD
2	170800	171000	73	11	0.289	0.0405732	MYO3B
10	134000	134200	31	4	0.288	0.0406486	LRRC27,LOC728799,PWWP2B,C10orf91,LOC644251,INPP5A
16	76800	77000	57	4	0.288	0.040724	WWOX,LOC645947
10	71200	71400	116	5	0.288	0.0407994	COL13A1
8	136000	136200	38	4	0.288	0.0408748	LOC645809,ZFAT
12	4800	5000	82	14	0.288	0.0409502	KCNA6,KCNA1,NULL,LOC390282
3	33400	33600	20	5	0.288	0.0410256	FBXL2,UBP1,CLASP2
2	158000	158200	27	4	0.288	0.0411011	PSCDBP,ACVR1C
19	17400	17600	37	6	0.288	0.0411765	FAM125A,NXNL1,SLC27A1,PGLS,FAM129C,GLT25D1,UNC13A
5	72400	72600	37	4	0.288	0.0412519	FCHO2,TMEM171,TMEM174
9	98000	98200	38	4	0.288	0.0413273	HSD17B3,SLC35D2,ZNF367
18	6800	7000	73	13	0.288	0.0414027	ARHGAP28,FLJ38028,LAMA1
1	101600	101800	62	8	0.288	0.0414781	EDG1,LOC730029,OLFM3
12	200	400	33	4	0.288	0.0415535	SLC6A13,JARID1A,CCDC77
10	17200	17400	48	7	0.288	0.041629	CUBN,TRDMT1,VIM,ST8SIA6
11	13200	13400	35	5	0.287	0.0417044	ARNTL,BTBD10
7	13600	13800	66	7	0.287	0.0417798	LOC646161,ETV1
4	133800	134000	33	5	0.287	0.0418552	PCDH10
4	99800	100000	41	5	0.287	0.0419306	TSPAN5,EIF4E
13	70200	70400	53	4	0.287	0.042006	LOC647277,DACH1
11	10800	11000	47	4	0.287	0.0420814	EIF4G2,ZBED5,LOC729013
9	78200	78400	48	6	0.287	0.0421569	RFK,LOC653162,LOC729145,GCNT1,LOC392352,NULL
10	52400	52600	39	4	0.287	0.0422323	A1CF,PRKG1
14	69600	69800	58	5	0.287	0.0423077	SLC8A3,LOC646548
3	26000	26200	15	5	0.287	0.0423831	LOC645065,LOC645101
8	29400	29600	57	5	0.287	0.0424585	DUSP4,LOC646909
10	4200	4400	39	7	0.286	0.0425339	LOC728544
6	3400	3600	40	5	0.286	0.0426094	LOC643327,LOC728306,C6orf145
4	103000	103200	21	4	0.286	0.0426848	BANK1
7	56800	57000	1	1	0.286	0.0427602	LOC728421,ZNF479,LOC401357,LOC728465,LOC728500
1	88000	88200	36	5	0.286	0.0428356	LMO4
3	8200	8400	40	4	0.286	0.042911	LMCD1
6	150800	151000	71	14	0.286	0.0429864	IYD,PLEKHG1
4	187400	187600	55	4	0.286	0.0430618	KLKB1,F11,LOC728284,MTNR1A
7	156400	156600	43	5	0.286	0.0431373	LMBR1,NOM1,MNX1,LOC645249,UBE3C
9	800	1000	62	4	0.286	0.0432127	DMRT1,DMRT3
7	152600	152800	45	10	0.286	0.0432881	FLJ42291
12	91400	91600	46	4	0.286	0.0433635	CLLU1,LOC338809
6	49400	49600	26	15	0.286	0.0434389	LOC442215,MUT,CENPQ,C6orf141
20	1400	1600	48	12	0.286	0.0435143	SIRPB2,LOC642697,SIRPD,SIRPB1,SIRPG,LOC441938
9	8600	8800	60	7	0.285	0.0435897	PTPRD
6	25800	26000	56	16	0.285	0.0436652	SCGN,HIST1H2AA,HIST1H2BA,SLC17A4,SLC17A1,SLC17A3
5	100800	101000	18	4	0.285	0.0437406	ST8SIA4,SLCO4C1
2	25600	25800	13	5	0.285	0.043816	DTNB,ASXL2
18	42400	42600	80	5	0.285	0.0438914	LOXHD1,ST8SIA5,LOC647011
9	89000	89200	64	10	0.285	0.0439668	FLJ45537,DAPK1
2	54400	54600	49	6	0.285	0.0440422	FLJ40298,LOC730106,SPTBN1
9	76200	76400	29	5	0.285	0.0441176	RORB
15	25600	25800	46	5	0.285	0.0441931	OCA2
10	93200	93400	35	5	0.285	0.0442685	HECTD2,PPP1R3C
1	92600	92800	16	8	0.285	0.0443439	RPAP2,GFI1,EVI5
14	24600	24800	56	4	0.285	0.0444193	STXBP6,HMGN2P6
6	165800	166000	79	5	0.285	0.0444947	PDE10A
5	14000	14200	62	7	0.285	0.0445701	DNAH5,TRIO
21	24800	25000	51	6	0.285	0.0446456	LOC284821,MRPL39
22	16800	17000	63	8	0.285	0.044721	LOC729269,PEX26,TUBA8
8	66000	66200	33	6	0.284	0.0447964	CYP7B1,LOC392227
18	18000	18200	31	5	0.284	0.0448718	LOC728473,GATA6,CTAGE1
9	3800	4000	99	10	0.284	0.0449472	GLIS3
5	41000	41200	54	8	0.284	0.0450226	C7,FLJ40243,C6
11	102000	102200	69	10	0.284	0.045098	MMP20,MMP27,MMP8,MMP10,MMP1,MMP3
6	26200	26400	51	17	0.284	0.0451735	HFE,HIST1H4C,HIST1H1T,HIST1H2BC,HIST1H2AC,HIST1H1E,HIST1H2BD,HIST1H2BE,HIST1H4D,HIST1H3D,HIST1H2AD,HIST1H2BF,HIST1H4E,HIST1H2BG,HIST1H2AE,HIST1H3E,HIST1H1D,HIST1H4F,HIST1H4G,HIST1H3F,HIST1H2BH,HIST1H3G,HIST1H2BI,HIST1H4H
7	93800	94000	43	6	0.284	0.0452489	COL1A2,CASD1
6	3000	3200	26	6	0.284	0.0453243	LOC643233,RIPK1,BPHL,TUBB2A,TUBB2B,C6orf86
2	14400	14600	28	9	0.284	0.0453997	FAM84A
1	21400	21600	53	6	0.284	0.0454751	ECE1,LOC729765
10	34600	34800	37	5	0.284	0.0455505	PARD3
16	50400	50600	44	4	0.284	0.0456259	hCG_2045437,TOX3
5	76200	76400	44	4	0.284	0.0457014	S100Z,CRHBP,AGGF1
9	115400	115600	72	9	0.283	0.0457768	RGS3,ZNF618
5	173000	173200	67	6	0.283	0.0458522	FAM44B,LOC729170,CPEB4
5	130800	131000	11	5	0.283	0.0459276	RAPGEF6
6	139800	140000	45	6	0.283	0.046003	hCG_1786283,LOC645440,CITED2
10	80400	80600	62	6	0.283	0.0460784	ZMIZ1
14	47400	47600	66	5	0.283	0.0461538	LOC729295,MDGA2
6	44200	44400	45	7	0.283	0.0462293	MRPL14,TMEM63B,CAPN11,SLC29A1,HSP90AB1,SLC35B2,NFKBIE,TMEM151B,TCTE1,AARS2
19	47400	47600	9	5	0.283	0.0463047	DEDD2,ZNF526,GSK3A,ERF,CIC,PAFAH1B3,PRR19,TMEM145,MEGF8,NULL,CNFN,LIPE
7	31000	31200	56	4	0.283	0.0463801	GHRHR,ADCYAP1R1
1	92400	92600	10	5	0.283	0.0464555	BTBD8,C1orf146,LOC646821,GLMN,RPAP2
12	65000	65200	37	4	0.283	0.0465309	HELB,GRIP1
2	203600	203800	9	7	0.283	0.0466063	ALS2CR16,ALS2CR8,NBEAL1
12	9000	9200	32	10	0.282	0.0466817	M6PR,KLRG1,LOC643996,C12orf33,A2M,PZP
6	32200	32400	87	5	0.282	0.0467572	CREBL1,FKBPL,PRRT1,PPT2,EGFL8,AGPAT1,RNF5,AGER,PBX2,GPSM3,NOTCH4,NULL,C6orf10
7	11800	12000	51	6	0.282	0.0468326	THSD7A
6	154800	155000	44	12	0.282	0.046908	CNKSR3,LOC646269,LOC646274
6	117800	118000	60	8	0.282	0.0469834	ROS1,DCBLD1,GOPC
2	35600	35800	42	13	0.282	0.0470588	CRIM1
2	6400	6600	57	4	0.282	0.0471342	LOC644055,LOC391349,CMPK2
12	117400	117600	30	7	0.282	0.0472097	SUDS3
2	52600	52800	45	5	0.282	0.0472851	ASB3
7	150600	150800	51	4	0.282	0.0473605	SMARCD3,NUB1,LOC401433,WDR86,LOC728874,CRYGN,RHEB
6	119000	119200	44	4	0.281	0.0474359	C6orf204,ASF1A
8	32600	32800	57	8	0.281	0.0475113	NRG1
6	135200	135400	23	5	0.281	0.0475867	LOC645175,ALDH8A1,HBS1L
17	43200	43400	40	5	0.281	0.0476621	LOC644477,OSBPL7,MRPL10,LRRC46,SCRN2,SP6,SP2,PNPO,ATAD4,CDK5RAP3
20	50200	50400	36	9	0.281	0.0477376	ZFP64,LOC728801
1	194600	194800	16	4	0.281	0.047813	KCNT2
6	54200	54400	45	5	0.281	0.0478884	C6orf142,TINAG
2	63600	63800	15	5	0.281	0.0479638	LOC51057,MDH1,LOC388955,LOC647112
14	19400	19600	31	8	0.281	0.0480392	TTC5,OR4K2,OR4K5,OR4K1,OR4K15,OR4K14,OR4K13,OR4L1
6	97400	97600	38	6	0.281	0.0481146	GPR63,C6orf66,KLHL32
10	30800	31000	59	5	0.281	0.04819	MAP3K8,LYZL2,LOC645954
4	95000	95200	26	6	0.281	0.0482655	ATOH1,GRID2,LOC644429
13	44200	44400	58	13	0.281	0.0483409	LOC144817,NUFIP1
7	102200	102400	23	8	0.281	0.0484163	MGC35361,FBXL13,LRRC17
4	57800	58000	67	8	0.281	0.0484917	LOC255130
4	86800	87000	52	5	0.281	0.0485671	ARHGAP24
15	90600	90800	56	9	0.281	0.0486425	SLCO3A1,ST8SIA2
2	102600	102800	44	4	0.281	0.0487179	SLC9A2,MFSD9,TMEM182
3	116600	116800	38	10	0.28	0.0487934	LOC645207,GAP43
13	58200	58400	51	4	0.28	0.0488688	LOC341689,DIAPH3
2	185000	185200	28	6	0.28	0.0489442	ZNF804A
4	155000	155200	50	4	0.28	0.0490196	SFRP2,DCHS2
20	8200	8400	61	5	0.28	0.049095	PLCB1,LOC728357
3	29400	29600	96	5	0.28	0.0491704	RBMS3
5	5800	6000	65	5	0.28	0.0492459	KIAA0947,LOC729360
4	38200	38400	58	4	0.28	0.0493213	NULL,FLJ13197,KLF3,LOC727965
19	56600	56800	64	7	0.28	0.0493967	SIGLEC10,SIGLEC8,CEACAM18,SIGLEC12,SIGLEC6,ZNF175,FLJ30403,LOC339352
1	53200	53400	45	4	0.28	0.0494721	SCP2,LOC653511,PODN,SLC1A7
12	21600	21800	24	4	0.28	0.0495475	GYS2,LDHB,KCNJ8
8	64400	64600	26	7	0.28	0.0496229	YTHDF3
8	132600	132800	38	4	0.279	0.0496983	EFR3A

## Sheet: Tibetan-Lahu
chromosome	start_kb	end_kp	probe_num	large_num	large_avg	emperical P	genes
2	232400	232600	32	4	0.582	7.54148e-05	COPS7B,LOC391491,NPPC,DIS3L2
7	49000	49200	17	4	0.555	0.00015083	CDC14C
5	13600	13800	39	14	0.542	0.000226244	LOC391738,DNAH5
12	91400	91600	46	10	0.541	0.000301659	CLLU1,LOC338809
16	17000	17200	57	16	0.519	0.000377074	LOC441750,XYLT1
2	112600	112800	21	4	0.516	0.000452489	TMEM87B,FBLN7,ZC3H8,ZC3H6
3	182200	182400	18	13	0.513	0.000527903	DNAJC19
11	47200	47400	27	4	0.512	0.000603318	DDB2,ACP2,NR1H3,MADD,MYBPC3,SPI1,LOC729949,SLC39A13,PSMC3
22	40600	40800	25	9	0.512	0.000678733	SREBF2,C22:CTA-250D10.9,TNFRSF13C,CENPM,LOC339674,3-Sep,39694,WBP2NL,LOC730163,NAGA
6	135200	135400	23	12	0.509	0.000754148	LOC645175,ALDH8A1,HBS1L
20	30600	30800	25	8	0.508	0.000829563	RP11-410N8.4,COMMD7
16	88600	88800	15	5	0.507	0.000904977	DBNDD1,GAS8,C16orf3,PRDM7,LOC728028
15	49200	49400	48	4	0.505	0.000980392	TNFAIP8L3,CYP19A1
5	167200	167400	42	4	0.492	0.00105581	ODZ2
11	47400	47600	13	4	0.492	0.00113122	PSMC3,RAPSN,CUGBP1,KBTBD4,NDUFS3,LOC399888,C1QTNF4,MTCH2
2	112400	112600	31	17	0.488	0.00120664	MERTK,LOC727816,TMEM87B
10	9200	9400	45	7	0.486	0.00128205	LOC389936
16	66800	67000	24	6	0.482	0.00135747	NFATC3,RBM35B,LYPLA3,SLC7A6,SLC7A6OS,PRMT7,SMPD3
22	39600	39800	18	6	0.478	0.00143288	XPNPEP3,RBX1,LOC391334
5	94400	94600	48	4	0.476	0.0015083	MCTP1
21	34000	34200	39	21	0.471	0.00158371	ITSN1,ATP5O
13	105200	105400	67	9	0.47	0.00165913	DAOA,LOC728192
9	123600	123800	40	7	0.469	0.00173454	DAB2IP,TTLL11
2	232600	232800	21	4	0.469	0.00180995	DIS3L2
7	16600	16800	79	7	0.467	0.00188537	ANKMY2,BZW2,TSPAN13,AGR2
12	73000	73200	39	7	0.464	0.00196078	LOC387869
12	51600	51800	29	4	0.464	0.0020362	KRT8,KRT18,EIF4B,TENC1,SPRYD3,IGFBP6,SOAT2
5	36600	36800	69	6	0.464	0.00211161	SLC1A3
4	98600	98800	17	5	0.463	0.00218703	C4orf37
16	50200	50400	48	12	0.46	0.00226244	SALL1,hCG_2045437
1	119000	119200	32	7	0.457	0.00233786	LOC343492,TBX15
5	49800	50000	13	5	0.456	0.00241327	EMB,LOC202319,PARP8
13	92200	92400	35	8	0.454	0.00248869	GPC5
4	7800	8000	70	4	0.453	0.0025641	SORCS2,AFAP1,LOC389199
10	44800	45000	28	7	0.453	0.00263952	RASSF4,C10orf25,ZNF22,LOC728509,LOC643321,LOC441553
10	50400	50600	59	9	0.452	0.00271493	PGBD3,ERCC6,CHAT,SLC18A3,C10orf53
9	2200	2400	79	23	0.451	0.00279035	SMARCA2,VLDLR
8	59200	59400	52	5	0.45	0.00286576	FAM110B,LOC137886
2	130000	130200	53	6	0.448	0.00294118	LOC402102,A26C1B,LOC729958
2	125200	125400	24	4	0.446	0.00301659	CNTNAP5
22	40000	40200	21	7	0.445	0.00309201	RANGAP1,ZC3H7B,TEF,TOB2,PHF5A,ACO2
2	232800	233000	37	10	0.445	0.00316742	DIS3L2,LOC730069,ALPP,ALPPL2
9	118800	119000	85	7	0.444	0.00324284	ASTN2
7	115400	115600	27	6	0.444	0.00331825	TFEC,TES
3	182000	182200	25	12	0.443	0.00339367	LOC647253,LOC391595,FXR1,DNAJC19
8	60200	60400	37	7	0.443	0.00346908	TOX
11	61200	61400	40	11	0.442	0.00354449	DAGLA,C11orf9,C11orf10,FEN1,FADS1,FADS2,FADS3
5	96400	96600	35	4	0.441	0.00361991	LOC642737,LIX1,RIOK2
8	127600	127800	46	7	0.441	0.00369532	FAM84B
3	21800	22000	84	9	0.44	0.00377074	ZNF385D
16	67000	67200	20	10	0.439	0.00384615	SMPD3,ZFP90,CDH3
13	28600	28800	62	9	0.439	0.00392157	KIAA0774
19	47200	47400	11	5	0.439	0.00399698	GRIK5,ZNF574,POU2F2,DEDD2
13	69400	69600	45	5	0.438	0.0040724	KLHL1,ATXN8OS
6	29800	30000	75	5	0.438	0.00414781	HLA-F,RP3-377H14.5,IFITM4P,HCG4,HLA-G,HLA-H,HLA-A,HCG2P7,HCG4P6
7	11600	11800	68	14	0.437	0.00422323	THSD7A
5	37000	37200	16	6	0.437	0.00429864	NIPBL,LOC391777,C5orf42
11	27600	27800	28	8	0.435	0.00437406	BDNFOS,BDNF,HSP90AA2
17	71000	71200	32	5	0.435	0.00444947	KIAA0195,CASKIN2,LOC728261,TSEN54,LLGL2,MYO15B,NULL,RECQL5,LOC643008,SAP30BP
10	49400	49600	63	12	0.431	0.00452489	ARHGAP22,LOC644098,C10orf64
13	85000	85200	32	7	0.427	0.0046003	SLITRK6
19	5600	5800	20	4	0.426	0.00467572	SAFB,P117,HSD11B1L,RPL36,LONP1,TMEM146,MGC24975,DUS3L,FUT6,NRTN,FUT3
17	4800	5000	28	7	0.426	0.00475113	ENO3,SPAG7,CAMTA2,INCA1,KIF1C,GPR172B,ZFP3,ZNF232,USP6
10	50000	50200	66	7	0.425	0.00482655	C10orf73,LOC728883,C10orf128,C10orf71
9	92600	92800	91	9	0.425	0.00490196	SYK
6	137600	137800	51	6	0.425	0.00497738	IFNGR1,OLIG3
18	11600	11800	30	11	0.424	0.00505279	LOC729602,GNAL,LOC646004
5	24000	24200	26	9	0.424	0.00512821	PRDM9,CDH10
1	222000	222200	22	6	0.424	0.00520362	CAPN2,TP53BP2,LOC644214,LOC644220,LOC441124
9	5400	5600	58	6	0.423	0.00527903	C9orf46,CD274,PDCD1LG2
5	88800	89000	32	6	0.422	0.00535445	LOC729011,MEF2C
3	148600	148800	22	4	0.421	0.00542986	ZIC4,ZIC1,FLJ30375
15	50600	50800	37	5	0.421	0.00550528	MYO5A,ARPP-19,KIAA1370,ONECUT1
10	20600	20800	48	10	0.42	0.00558069	PLXDC2
10	105800	106000	36	11	0.42	0.00565611	COL17A1,C10orf78,C10orf79,GSTO1
2	46400	46600	85	45	0.42	0.00573152	EPAS1,LOC388946,ATP6V1E2
17	23200	23400	27	6	0.418	0.00580694	NOS2A,LOC201229,NLK
8	60400	60600	18	7	0.416	0.00588235	TOX
1	229200	229400	53	9	0.416	0.00595777	ARV1,FAM89A,LOC644006,TRIM67,FLJ30430
8	77400	77600	31	4	0.416	0.00603318	ZFHX4
8	35600	35800	23	4	0.416	0.0061086	UNC5D
20	7000	7200	36	4	0.416	0.00618401	BMP2
3	151600	151800	33	13	0.416	0.00625943	LOC730025,TSC22D2,SERP1,EIF2A,SELT
8	77200	77400	24	12	0.416	0.00633484	HNF4G,ZFHX4
10	34600	34800	37	7	0.415	0.00641026	PARD3
12	21000	21200	29	10	0.415	0.00648567	SLCO1B3,LST-3TM12,SLCO1B1
5	113000	113200	55	4	0.414	0.00656109	YTHDC2
4	135600	135800	23	4	0.413	0.0066365	LOC345016,PABPC4L,LOC646272
11	76200	76400	20	7	0.41	0.00671192	TSKU,PHCA
2	71400	71600	53	7	0.409	0.00678733	ZNF638,DYSF
9	8800	9000	102	11	0.408	0.00686275	PTPRD
13	112600	112800	43	5	0.408	0.00693816	ATP11A,MCF2L
19	5800	6000	29	5	0.408	0.00701357	FUT3,FUT5,NDUFA11,VMAC,CAPS,RANBP3,RFX2
6	33200	33400	54	25	0.407	0.00708899	HLA-DPB2,COL11A2,RXRB,SLC39A7,HSD17B8,RING1,VPS52,RPS18,B3GALT4,WDR46,PFDN6,RGL2,TAPBP,ZBTB22,DAXX,LOC646720
19	47400	47600	9	7	0.407	0.0071644	DEDD2,ZNF526,GSK3A,ERF,CIC,PAFAH1B3,PRR19,TMEM145,MEGF8,NULL,CNFN,LIPE
5	159400	159600	23	6	0.407	0.00723982	TTC1,PWWP2A,FABP6
12	1600	1800	39	4	0.406	0.00731523	WNT5B,ADIPOR2,LOC729097,CACNA2D4,LRTM2
6	30000	30200	91	7	0.406	0.00739065	HCG4P6,HLA-A,HCG9,ZNRD1,PPP1R11,RNF39,TRIM31
15	65600	65800	17	4	0.405	0.00746606	LOC145853,MAP2K5
9	7000	7200	97	19	0.405	0.00754148	JMJD2C
6	135400	135600	38	12	0.405	0.00761689	HBS1L,MYB
12	36800	37000	15	5	0.404	0.00769231	LOC727847,ALG10B,LOC642471
1	196200	196400	56	6	0.404	0.00776772	LHX9,LOC647195
10	42400	42600	25	4	0.403	0.00784314	ZNF33B,LOC728064,DUXAP3,BMS1,LOC283028
7	20200	20400	53	5	0.402	0.00791855	7A5,LOC729972,ITGB8
6	26200	26400	51	6	0.402	0.00799397	HFE,HIST1H4C,HIST1H1T,HIST1H2BC,HIST1H2AC,HIST1H1E,HIST1H2BD,HIST1H2BE,HIST1H4D,HIST1H3D,HIST1H2AD,HIST1H2BF,HIST1H4E,HIST1H2BG,HIST1H2AE,HIST1H3E,HIST1H1D,HIST1H4F,HIST1H4G,HIST1H3F,HIST1H2BH,HIST1H3G,HIST1H2BI,HIST1H4H
7	149600	149800	27	5	0.402	0.00806938	ARP11,LRRC61,C7orf29,RARRES2,REPIN1,ZNF775,tcag7.1196,GIMAP8
15	39200	39400	25	13	0.402	0.0081448	LOC644949,FAM92A2,EXDL1,CHP,LOC729082,OIP5
2	52600	52800	45	12	0.402	0.00822021	ASB3
22	30000	30200	23	5	0.402	0.00829563	LIMK2,PIK3IP1,PATZ1,FLJ20464,DRG1,EIF4ENIF1
7	32400	32600	41	4	0.401	0.00837104	LOC442525,LSM5,KIAA0241
2	44200	44400	39	8	0.4	0.00844646	PPM1B,SLC3A1,PREPL
21	34200	34400	43	15	0.4	0.00852187	ATP5O,FLJ46020,MRPS6,SLC5A3
8	98200	98400	52	5	0.4	0.00859729	PGCP,TSPYL5
8	76800	77000	25	4	0.4	0.0086727	HNF4G
3	117000	117200	50	6	0.399	0.00874811	LSAMP
2	117400	117600	21	6	0.398	0.00882353	DDX18
12	121000	121200	6	4	0.398	0.00889894	MLXIP
7	12800	13000	44	8	0.397	0.00897436	ARL4A
12	66000	66200	53	9	0.397	0.00904977	CAND1,LOC645328,LOC729507
5	161200	161400	20	5	0.396	0.00912519	GABRA1,GABRG2
11	118800	119000	38	11	0.395	0.0092006	THY1,KRT8P7,NULL
3	177400	177600	33	4	0.395	0.00927602	LOC730168,NAALADL2
2	49000	49200	79	13	0.395	0.00935143	LOC646936,FSHR
13	36200	36400	50	5	0.395	0.00942685	LOC400120,LOC646879,RFXAP,SMAD9,LOC646884
9	1400	1600	104	6	0.394	0.00950226	DMRT2,SMARCA2
1	6400	6600	24	7	0.393	0.00957768	HES2,ESPN,TNFRSF25,PLEKHG5,NOL9,TAS1R1,ZBTB48,KLHL21,PHF13
6	116000	116200	40	6	0.393	0.00965309	FRK
16	72200	72400	89	4	0.393	0.00972851	LOC441506,LOC283902
7	125600	125800	23	5	0.392	0.00980392	GRM8
2	6400	6600	57	8	0.392	0.00987934	LOC644055,LOC391349,CMPK2
8	55600	55800	31	6	0.392	0.00995475	SEC11B,RP1
3	151400	151600	39	5	0.392	0.0100302	LOC730025
7	98400	98600	16	5	0.39	0.0101056	TRRAP,NULL,SMURF1,KPNA7
9	119600	119800	43	8	0.39	0.010181	TLR4
13	40800	41000	34	4	0.39	0.0102564	NARG1L,LOC647000,OR7E37P,C13orf15,NULL,KIAA0564
16	16800	17000	46	10	0.39	0.0103318	LOC441750,XYLT1
6	38600	38800	39	4	0.39	0.0104072	BTBD9,GLO1,DNAH8
10	20800	21000	62	6	0.39	0.0104827	PLXDC2,NEBL
13	76200	76400	76	4	0.389	0.0105581	KCTD12,CLN5,IRG1
1	21400	21600	53	4	0.389	0.0106335	ECE1,LOC729765
20	21600	21800	25	6	0.389	0.0107089	PAX1
1	205800	206000	27	11	0.388	0.0107843	CR1,CR1L,CD46
6	20200	20400	59	5	0.388	0.0108597	MBOAT1
9	119000	119200	51	4	0.387	0.0109351	ASTN2
8	41000	41200	30	7	0.387	0.0110106	ZMAT4,LOC727725
3	173600	173800	57	5	0.387	0.011086	FNDC3B,LOC391592,GHSR,TNFSF10,LOC339858
14	32600	32800	87	7	0.387	0.0111614	NPAS3
4	81200	81400	41	5	0.387	0.0112368	ANTXR2,LOC643513,PRDM8,FGF5
18	27400	27600	37	8	0.387	0.0113122	DSG2,TTR,B4GALT6,LOC646778,hCG_1642947,MCART2,KIAA1012
14	100800	101000	45	11	0.385	0.0113876	LOC730237,DLK1,DIO3OS
6	26400	26600	49	6	0.385	0.011463	HIST1H4H,LOC729329,BTN3A2,BTN2A2,BTN3A1,BTN2A3,BTN3A3,BTN2A1,BTN1A1
5	35400	35600	33	5	0.385	0.0115385	PRLR,SPEF2
18	67200	67400	50	4	0.385	0.0116139	GTSCR1,LOC728354
4	162400	162600	67	7	0.385	0.0116893	FSTL5
20	10000	10200	63	5	0.384	0.0117647	ANKRD5,SNAP25
17	75400	75600	49	9	0.384	0.0118401	CBX4,TBC1D16
1	211600	211800	51	7	0.383	0.0119155	LOC643330,RPS6KC1
7	12200	12400	53	7	0.383	0.011991	TMEM106B,FLJ14712,NULL
13	101000	101200	60	6	0.383	0.0120664	ITGBL1,FGF14
11	10800	11000	47	7	0.383	0.0121418	EIF4G2,ZBED5,LOC729013
10	22800	23000	44	13	0.382	0.0122172	PIP4K2A,LOC643475
1	29200	29400	18	7	0.382	0.0122926	EPB41,TMEM200B,SFRS4,MECR
6	134600	134800	56	6	0.382	0.012368	SGK1,LOC442261
20	34400	34600	16	4	0.382	0.0124434	DLGAP4,LOC727769
11	78200	78400	43	10	0.382	0.0125189	ODZ4,LOC729746
6	151200	151400	81	11	0.382	0.0125943	PLEKHG1,MTHFD1L,LOC644860
11	34400	34600	67	9	0.382	0.0126697	CAT,ELF5,LOC729710,EHF
7	12400	12600	55	6	0.381	0.0127451	NULL,LOC389465,SCIN
5	40200	40400	42	6	0.381	0.0128205	LOC285634,LOC730002,PTGER4
4	6200	6400	49	10	0.381	0.0128959	JAKMIP1,LOC285484,WFS1,PPP2R2C
7	11800	12000	51	6	0.381	0.0129713	THSD7A
15	25600	25800	46	4	0.381	0.0130468	OCA2
2	81800	82000	34	7	0.38	0.0131222	NULL,CTNNA2
5	112600	112800	37	11	0.38	0.0131976	MCC,TSSK1B
4	188800	189000	41	5	0.38	0.013273	LOC389249,ZFP42
13	40000	40200	34	6	0.379	0.0133484	FOXO1,MRPS31
11	12000	12200	97	6	0.379	0.0134238	DKK3,MICAL2
5	21600	21800	38	16	0.379	0.0134992	CDH12,LOC728411
5	35800	36000	53	4	0.379	0.0135747	SPEF2,IL7R,CAPSL,UGT3A1
1	157000	157200	50	7	0.379	0.0136501	OR6N1,OR6N2,MNDA,LOC646377,PYHIN1
3	171600	171800	38	5	0.378	0.0137255	SKIL,CLDN11,FLJ37228,SLC7A14,KRT8P13,LOC730158
1	166000	166200	48	6	0.378	0.0138009	MPZL1,SAC,BRP44,IQWD1
3	72200	72400	61	5	0.378	0.0138763	CCDC137P,RYBP
6	85800	86000	50	6	0.378	0.0139517	LOC643851,NT5E
4	47400	47600	22	7	0.378	0.0140271	LOC728576,CORIN,NFXL1
16	52400	52600	50	7	0.378	0.0141026	FTO
2	79200	79400	67	7	0.378	0.014178	REG1A,REGL,REG3A
6	134400	134600	45	9	0.377	0.0142534	SLC2A12,SGK1
5	94200	94400	60	6	0.377	0.0143288	MCTP1
16	74800	75000	50	6	0.377	0.0144042	LOC441775,CNTNAP4
4	15000	15200	41	8	0.377	0.0144796	C1QTNF7,CC2D2A
12	9000	9200	32	14	0.377	0.0145551	M6PR,KLRG1,LOC643996,C12orf33,A2M,PZP
15	25800	26000	48	9	0.377	0.0146305	OCA2
7	129800	130000	33	4	0.376	0.0147059	CPA5,CPA1,TSGA14,MEST,COPG2
3	1400	1600	80	9	0.376	0.0147813	CNTN6,LOC391504
3	195400	195600	36	5	0.376	0.0148567	HES1,CPN2,LRRC15,GP5
2	14400	14600	28	4	0.375	0.0149321	FAM84A
4	155000	155200	50	4	0.375	0.0150075	SFRP2,DCHS2
19	45200	45400	12	4	0.375	0.015083	ZNF546,ZNF780B,ZNF780A,LOC729048,MAP3K10
13	79200	79400	29	8	0.375	0.0151584	NDFIP2,LOC729479
1	86600	86800	41	6	0.375	0.0152338	ODF2L,CLCA2,CLCA1,CLCA4
1	112600	112800	40	9	0.375	0.0153092	CTTNBP2NL
5	88600	88800	17	4	0.375	0.0153846	MEF2C,LOC729011
2	20200	20400	48	6	0.374	0.01546	SDC1,LOC151457,PUM2
4	121200	121400	35	4	0.374	0.0155354	MAD2L1,SAR1P3
3	11000	11200	60	4	0.374	0.0156109	SLC6A1,LOC728143
9	3600	3800	50	5	0.374	0.0156863	RFX3,GLIS3
15	65800	66000	39	6	0.373	0.0157617	MAP2K5,LBXCOR1
13	94600	94800	98	27	0.373	0.0158371	ABCC4
8	74200	74400	52	12	0.373	0.0159125	RPESP,RPL7,RDH10
22	40200	40400	19	6	0.372	0.0159879	ACO2,POLR3H,CSDC2,PMM1,D15Wsu75e,FAM152B,XRCC6,NHP2L1
9	3800	4000	99	24	0.372	0.0160633	GLIS3
18	68800	69000	44	8	0.372	0.0161388	NETO1
15	87400	87600	45	4	0.372	0.0162142	ABHD2,LOC728003,RLBP1,FANCI
7	37800	38000	74	8	0.372	0.0162896	GPR141,TXNDC3,SFRP4,EPDR1
14	20200	20400	72	7	0.372	0.016365	OR6S1,RNASE4,ANG,FAM12A,FAM12B,RNASE6,RNASE1,RNASE3
4	168200	168400	19	5	0.371	0.0164404	SPOCK3
6	161800	162000	84	11	0.371	0.0165158	PARK2
6	86600	86800	25	17	0.371	0.0165913	SNHG5,SYNCRIP,LOC643916
7	109400	109600	31	5	0.371	0.0166667	EIF3IP1,IMMP2L,LOC646620
9	9000	9200	91	4	0.371	0.0167421	PTPRD
12	17200	17400	36	12	0.371	0.0168175	LOC387845,LOC390297,LMO3
4	86800	87000	52	9	0.371	0.0168929	ARHGAP24
9	125000	125200	37	4	0.37	0.0169683	STRBP,LOC729586,CRB2,DENND1A
6	152600	152800	57	7	0.37	0.0170437	SYNE1
1	235800	236000	45	4	0.37	0.0171192	RYR2
7	56400	56600	12	6	0.37	0.0171946	LOC728348,CHCHD2,LOC728355,LOC728376,LOC728406
4	27800	28000	30	4	0.37	0.01727	LOC391642,LOC645641,STIM2
1	90400	90600	33	7	0.37	0.0173454	ZNF326
6	41200	41400	55	12	0.369	0.0174208	LOC221442,TREML1,TREM2,TREML2,TREML3,TREML4,TREML2P,TREM1,NCR2
13	69600	69800	57	5	0.369	0.0174962	ATXN8OS
13	82200	82400	33	8	0.369	0.0175716	LOC647317
7	18800	19000	77	7	0.369	0.0176471	HDAC9
18	44200	44400	39	5	0.368	0.0177225	LOC647055,KIAA0427
9	118200	118400	44	11	0.368	0.0177979	PAPPA,ASTN2
14	46200	46400	19	5	0.368	0.0178733	RPL10L,MDGA2
8	85200	85400	29	6	0.368	0.0179487	RALYL
13	98600	98800	25	4	0.368	0.0180241	LOC390421,UBAC2,LOC728213,LOC728023,GPR18,EBI2
7	103000	103200	61	7	0.368	0.0180995	RELN
12	44600	44800	19	7	0.367	0.018175	SFRS2IP,SLC38A1
17	11800	12000	24	4	0.367	0.0182504	DNAH9,ZNF18,MAP2K4
6	67000	67200	43	7	0.367	0.0183258	RCADH5,EGFL11
4	135800	136000	29	4	0.367	0.0184012	LOC646272,PABPC4L
12	53600	53800	43	6	0.367	0.0184766	KIAA0748,NEUROD4,OR9K2
19	21200	21400	10	5	0.366	0.018552	ZNF431,ZNF708,ZNF738,LOC729929,ZNF493,NULL
1	161000	161200	90	27	0.366	0.0186275	DDR2,HSD17B7,C1orf110
1	118800	119000	37	6	0.366	0.0187029	LOC343492,TBX15
3	3000	3200	95	4	0.366	0.0187783	CNTN4,IL5RA,TRNT1,CRBN
6	104000	104200	38	6	0.366	0.0188537	HACE1
7	31400	31600	50	7	0.366	0.0189291	NEUROD6,CCDC129
12	66200	66400	54	11	0.365	0.0190045	LOC729507,DYRK2
17	2000	2200	31	9	0.365	0.0190799	SMG6,SRR,LOC440396,TSR1,SGSM2
15	48400	48600	20	6	0.364	0.0191554	GABPB2,LOC645486,USP8,USP50
13	106400	106600	46	12	0.364	0.0192308	LOC728215
1	223200	223400	16	7	0.364	0.0193062	C1orf67,DNAH14
6	22000	22200	56	7	0.364	0.0193816	LOC729167,LOC729177,PRL
11	13200	13400	35	5	0.364	0.019457	ARNTL,BTBD10
9	120000	120200	48	8	0.364	0.0195324	TLR4,LOC442434
21	30400	30600	37	7	0.363	0.0196078	CLDN17,CLDN8,GRIK1,KRTAP24-1,KRTAP26-1
8	125000	125200	32	16	0.363	0.0196833	FER1L6,C8orf54,C8orf78
9	106600	106800	67	19	0.363	0.0197587	ABCA1
6	30800	31000	59	12	0.363	0.0198341	TUBB,FLOT1,IER3,DDR1,GTF2H4,VARS2
19	600	800	42	7	0.362	0.0199095	RNF126,FSTL3,PRSSL1,PALM,C19orf21,PTBP1,PRG2,LOC729098,AZU1,PRTN3
18	13800	14000	57	6	0.362	0.0199849	MC5R,RNMT,MC2R,LOC284230
12	116200	116400	67	14	0.362	0.0200603	NOS1,KSR2
7	80600	80800	36	9	0.362	0.0201357	LOC729585,SEMA3C,HGF
18	29800	30000	31	4	0.362	0.0202112	NOL4
10	78800	79000	69	10	0.362	0.0202866	KCNMA1,LOC729187
7	12000	12200	75	18	0.362	0.020362	THSD7A,TMEM106B
14	96600	96800	55	8	0.362	0.0204374	LOC730133,LOC730212,VRK1
12	75400	75600	20	5	0.362	0.0205128	OSBPL8,LOC441642,LOC653079
2	176800	177000	33	9	0.361	0.0205882	LOC129841,MTX2,LOC728884
3	172000	172200	25	9	0.361	0.0206637	RPL22L1,EIF5A2,SLC2A2
7	34000	34200	37	4	0.361	0.0207391	BMPER
5	75600	75800	52	4	0.361	0.0208145	SV2C,IQGAP2
2	183600	183800	40	4	0.361	0.0208899	NCKAP1,KRT8P10,DUSP19,NUP35,LOC129402
22	39800	40000	21	4	0.361	0.0209653	LOC391334,LOC730143,EP300,L3MBTL2,RANGAP1
2	129800	130000	35	6	0.361	0.0210407	LOC151121,LOC402102,A26C1B
16	76800	77000	57	5	0.361	0.0211161	WWOX,LOC645947
13	70200	70400	53	9	0.361	0.0211916	LOC647277,DACH1
7	20600	20800	65	4	0.361	0.021267	ABCB5,SP8
3	127400	127600	59	15	0.361	0.0213424	ALDH1L1,LOC644662,KLF15,CCDC37
1	87400	87600	60	8	0.36	0.0214178	LOC339524,HS2ST1,LMO4
1	173400	173600	37	4	0.36	0.0214932	KIAA0040,TNN,TNR
6	62600	62800	35	8	0.36	0.0215686	KHDRBS2
11	131400	131600	61	11	0.36	0.021644	HNT
6	125400	125600	50	6	0.36	0.0217195	RNF217,TPD52L1
12	120800	121000	22	4	0.359	0.0217949	PSMD9,WDR66,BCL7A,NULL
12	16600	16800	28	8	0.359	0.0218703	LMO3
7	15200	15400	37	7	0.359	0.0219457	TMEM195
11	76000	76200	62	4	0.358	0.0220211	LRRC32,GUCY2E,TSKU
6	62400	62600	20	5	0.358	0.0220965	LOC727798,KHDRBS2
16	19800	20000	34	6	0.358	0.0221719	GPRC5B,GPR139
17	68800	69000	50	8	0.358	0.0222474	CDC42EP4,SDK2,LOC728073
6	159200	159400	45	4	0.358	0.0223228	LOC202459,LOC442272,RSPH3,TAGAP,LOC727911
15	34600	34800	50	6	0.358	0.0223982	LOC728257,C15orf41
16	7400	7600	119	7	0.357	0.0224736	A2BP1
12	91600	91800	25	12	0.357	0.022549	LOC338809,PLEKHG7,EEA1,LOC728170
10	16600	16800	48	7	0.357	0.0226244	C1QL3,RSU1
12	95800	96000	44	10	0.357	0.0226998	LOC728336,LOC390352,NEDD1
21	22800	23000	29	8	0.357	0.0227753	NCAM2,LOC391273
11	6200	6400	54	6	0.357	0.0228507	C11orf56,CNGA4,CCKBR,PRKCDBP,SMPD1,APBB1
8	14600	14800	91	20	0.357	0.0229261	SGCZ
1	38600	38800	39	4	0.357	0.0230015	POU3F1,LOC400750
14	58200	58400	103	7	0.357	0.0230769	DACT1,LOC729646,LOC440181
4	54400	54600	35	6	0.356	0.0231523	LOC402176,CHIC2
20	46400	46600	55	6	0.356	0.0232278	PREX1
19	60200	60400	39	5	0.356	0.0233032	NLRP2,GP6,RDH13,EPS8L1,PPP1R12C,TNNT1,TNNI3,C19orf51,SYT5,PTPRH
14	56400	56600	50	11	0.356	0.0233786	OTX2,LOC645798,LOC440180
12	31600	31800	41	4	0.356	0.023454	MGC24039,hCG_1644239,LOC645619,MGC50559,AMN1,LOC144383
6	134200	134400	33	7	0.356	0.0235294	TCF21,TBPL1,SLC2A12
3	184400	184600	47	5	0.356	0.0236048	MCF2L2,B3GNT5
2	77400	77600	59	4	0.355	0.0236802	LRRTM4
2	173600	173800	34	8	0.355	0.0237557	RAPGEF4,ZAK
1	119600	119800	48	8	0.355	0.0238311	LOC343495,HAO2,HSD3B2,LOC391073,LOC644181,LOC391075
13	66000	66200	30	5	0.355	0.0239065	PCDH9
9	2600	2800	69	8	0.355	0.0239819	VLDLR,KCNV2,KIAA0020
22	45200	45400	72	20	0.354	0.0240573	CELSR1,LOC728077,DIP,GRAMD4
2	212000	212200	69	4	0.354	0.0241327	ERBB4
8	89400	89600	19	5	0.354	0.0242081	MMP16
6	148600	148800	53	4	0.354	0.0242836	SASH1
13	41000	41200	52	6	0.354	0.024359	KIAA0564
12	56800	57000	34	11	0.354	0.0244344	LOC338805,XRCC6BP1
8	17600	17800	72	4	0.354	0.0245098	MTUS1,FGL1
12	42400	42600	32	7	0.353	0.0245852	PUS7L,IRAK4,TWF1,TMEM117
6	33400	33600	23	11	0.353	0.0246606	LOC646720,MYL8P,LYPLA2P1,KIFC1,RPL12P1,PHF1,CUTA,SYNGAP1,ZBTB9,BAK1
2	167600	167800	19	5	0.353	0.024736	XIRP2
1	199800	200000	42	11	0.352	0.0248115	LOC376693,NAV1
17	5000	5200	30	4	0.352	0.0248869	USP6,ZNF594,C17orf87,RABEP1
6	62200	62400	5	4	0.352	0.0249623	LOC727798,KHDRBS2
18	1800	2000	53	4	0.352	0.0250377	C18orf2,METTL4
9	18600	18800	106	12	0.352	0.0251131	ADAMTSL1,NULL
8	49400	49600	17	9	0.352	0.0251885	LOC389655,EFCAB1,FLJ46365
2	47200	47400	45	9	0.352	0.025264	C2orf61,CALM2,BCYRN1,TACSTD1
6	98800	99000	18	8	0.352	0.0253394	POU3F2,FBXL4
10	10200	10400	44	5	0.352	0.0254148	TCEB1P3,CUGBP2
7	109600	109800	30	4	0.351	0.0254902	LOC646620,IMMP2L
6	13800	14000	27	4	0.351	0.0255656	RANBP9,CCDC90A,RNF182
14	36400	36600	61	6	0.351	0.025641	SLC25A21
20	30400	30600	14	5	0.351	0.0257164	ASXL1,C20orf112,RP11-410N8.4
15	47000	47200	45	7	0.351	0.0257919	SHC4,KRT8P24,KIAA0256,COPS2
6	104200	104400	31	6	0.351	0.0258673	HACE1
12	116400	116600	92	7	0.351	0.0259427	KSR2
7	16200	16400	45	8	0.35	0.0260181	hCG_1745121,LOC729920
12	37400	37600	31	4	0.35	0.0260935	CPNE8
15	55600	55800	87	10	0.35	0.0261689	CGNL1,Gcom1,GRINL1A
8	56200	56400	45	5	0.35	0.0262443	XKR4
5	10600	10800	60	9	0.35	0.0263198	LOC651746,LOC645763,DAP
18	66200	66400	50	8	0.349	0.0263952	SOCS6,GTSCR1
2	58600	58800	34	10	0.349	0.0264706	hCG_15200
21	35000	35200	61	10	0.349	0.026546	CLIC6,RUNX1
4	160000	160200	27	6	0.349	0.0266214	FLJ25371
18	45800	46000	58	13	0.349	0.0266968	MYO5B,CCDC11
10	81800	82000	35	4	0.349	0.0267722	LOC727879,C10orf57,PLAC9,ANXA11,LOC642578,EIF5AL3
18	800	1000	49	6	0.349	0.0268477	LOC645045,LOC645053,YES1,LOC441806,ADCYAP1
9	79800	80000	32	5	0.349	0.0269231	GNAQ,LOC158452,CEP78
16	22600	22800	52	9	0.349	0.0269985	LOC23117,LOC653786,HS3ST2
5	179600	179800	47	5	0.349	0.0270739	MAPK9,LOC729625,GFPT2,LOC729640
9	137800	138000	27	6	0.348	0.0271493	KCNT1,CAMSAP1,UBAC1
16	7800	8000	63	9	0.348	0.0272247	A2BP1
2	28400	28600	46	4	0.348	0.0273002	BRE,FOSL2,PLB1
14	102800	103000	33	7	0.348	0.0273756	EIF5,LOC441698,MARK3
6	71400	71600	16	4	0.348	0.027451	LOC642590,SMAP1
11	29000	29200	29	6	0.348	0.0275264	LOC401677,METT5D1,KCNA4
15	45800	46000	62	5	0.347	0.0276018	SEMA6D,LOC644029
2	13000	13200	39	16	0.347	0.0276772	TRIB2
15	48200	48400	50	17	0.347	0.0277526	ATP8B4,SLC27A2,HDC,GABPB2
17	72400	72600	98	5	0.347	0.0278281	MGAT5B,SCARNA16
21	33400	33600	63	7	0.347	0.0279035	NULL,hCG_2045804,IFNAR2,IL10RB
10	34200	34400	44	5	0.347	0.0279789	PARD3
2	141000	141200	49	6	0.347	0.0280543	LRP1B
9	23200	23400	36	11	0.347	0.0281297	LOC402360,ELAVL2
19	53200	53400	68	9	0.346	0.0282051	ELSPBP1,CABP5,PLA2G4C,LIG1,LOC374920
8	55800	56000	29	5	0.346	0.0282805	RP1,XKR4
15	60400	60600	54	8	0.346	0.028356	FLJ38723,FAM148B,MGC15885,TLN2
17	73200	73400	57	5	0.346	0.0284314	LOC728414,FLJ45079
4	128200	128400	20	4	0.346	0.0285068	LOC132817,LOC729424
15	31800	32000	92	4	0.346	0.0285822	RYR3,AVEN
3	129000	129200	32	6	0.346	0.0286576	MGLL,KLHDC6
3	131600	131800	45	6	0.346	0.028733	COL29A1,COL6A6
9	95600	95800	47	8	0.346	0.0288084	PHF2,BARX1,PTPDC1
2	75200	75400	59	5	0.346	0.0288839	TACR1
5	168400	168600	100	10	0.345	0.0289593	LOC728095,SLIT3
7	155400	155600	54	10	0.345	0.0290347	SHH,tcag7.1213
9	128000	128200	70	8	0.345	0.0291101	FAM125B
19	58200	58400	62	9	0.344	0.0291855	FLJ32214,ZNF160,ZNF415,ZNF347,ZNF665,ZNF818
6	51800	52000	31	7	0.344	0.0292609	PKHD1
2	47400	47600	35	7	0.344	0.0293363	BCYRN1,TACSTD1,MSH2,KCNK12
2	38200	38400	67	16	0.344	0.0294118	C2orf58,ARL6IP2,LOC391367
20	59800	60000	52	9	0.344	0.0294872	CDH4,TAF4
2	66000	66200	44	4	0.344	0.0295626	FLJ16124
16	78600	78800	76	5	0.344	0.029638	LOC729847,MAF
6	76000	76200	24	5	0.344	0.0297134	COX7A2,TMEM30A,FILIP1
3	1000	1200	65	5	0.344	0.0297888	CNTN6
12	24800	25000	70	17	0.344	0.0298643	BCAT1
4	44800	45000	23	6	0.343	0.0299397	LOC391648,GNPDA2
18	26800	27000	70	7	0.343	0.0300151	DSC3,DSC2,DSC1
17	14400	14600	78	8	0.343	0.0300905	LOC388339,FLJ45831
4	133800	134000	33	11	0.343	0.0301659	PCDH10
7	30600	30800	57	5	0.343	0.0302413	GARS,CRHR2,INMT,FLJ22374
9	75400	75600	36	5	0.343	0.0303167	LOC138972,ANXA1
13	28400	28600	43	12	0.343	0.0303922	KIAA0774
2	79000	79200	67	7	0.343	0.0304676	REG3G,REG1B,REG1A
6	31000	31200	93	13	0.343	0.030543	VARS2,SFTPG,LOC729778,DPCR1,LOC646570,C6orf205,LOC729788,LOC729792,C6orf15,PSORS1C1,CDSN
13	79600	79800	33	6	0.343	0.0306184	LOC729485,SPRY2
8	28200	28400	38	10	0.342	0.0306938	LOC389644,PNOC,ZNF395,FBXO16
16	60800	61000	56	10	0.342	0.0307692	CDH8
8	76600	76800	40	7	0.342	0.0308446	HNF4G
21	38600	38800	71	7	0.342	0.0309201	KCNJ15,ERG
20	3600	3800	53	6	0.342	0.0309955	ADAM33,SIGLEC1,HSPA12B,C20orf27,SPEF1,CENPB,CDC25B,C20orf29,VISA
1	233000	233200	58	9	0.342	0.0310709	LOC729397,TOMM20
12	5400	5600	79	10	0.342	0.0311463	NTF3,TMEM16B
1	236400	236600	50	8	0.342	0.0312217	ZP4,LOC339535
7	115200	115400	22	4	0.341	0.0312971	TFEC
1	227800	228000	38	4	0.341	0.0313725	TAF5L,KIAA0133
9	137600	137800	62	9	0.341	0.031448	PAEP,GLT6D1,LCN9,SOHLH1,KCNT1
5	134400	134600	53	19	0.341	0.0315234	LOC389328,PITX1,H2AFY
10	71000	71200	106	5	0.341	0.0315988	NEUROG3,C10orf35,COL13A1
7	39000	39200	36	4	0.341	0.0316742	POU6F2
17	34200	34400	40	10	0.341	0.0317496	PIP4K2B,CCDC49,LOC388381,RPL23,LASP1,FBXO47
8	59400	59600	48	9	0.341	0.031825	LOC137886,CYP7A1,LOC137885
8	123600	123800	42	4	0.341	0.0319005	LOC392265
2	45800	46000	94	25	0.341	0.0319759	PRKCE
14	81400	81600	37	7	0.341	0.0320513	LOC730103
7	15000	15200	60	4	0.341	0.0321267	DGKB,TMEM195
20	22200	22400	43	5	0.34	0.0322021	C20orf56,FOXA2
4	46400	46600	22	4	0.34	0.0322775	COX7B2,GABRA4
11	76400	76600	40	7	0.34	0.0323529	PHCA,B3GNT6,CAPN5,OMP,MYO7A
9	30800	31000	30	5	0.34	0.0324284	LOC646753,ACO1
1	200200	200400	61	5	0.339	0.0325038	TIMM17A,RNPEP,ELF3,GPR37L1,ARL8A,PTPN7
6	12400	12600	49	5	0.339	0.0325792	EDN1,LOC653232
8	4400	4600	169	11	0.339	0.0326546	CSMD1
5	66400	66600	37	5	0.339	0.03273	MAST4,CD180
12	82000	82200	50	10	0.339	0.0328054	TMTC2,LOC401725
3	3800	4000	53	4	0.339	0.0328808	LOC728221,LRRN1
1	161400	161600	53	5	0.338	0.0329563	RGS5,NUF2
20	15000	15200	86	4	0.338	0.0330317	MACROD2
2	35200	35400	29	4	0.338	0.0331071	CRIM1
17	34400	34600	45	7	0.338	0.0331825	FBXO47,FLJ43826,PLXDC1,CACNB1
6	67600	67800	37	4	0.338	0.0332579	RCADH5
2	70800	71000	58	7	0.338	0.0333333	ADD2,FIGLA,CLEC4F,CD207,VAX2
8	5200	5400	79	19	0.337	0.0334087	CSMD1,LOC392180
22	29000	29200	43	15	0.337	0.0334842	OSM,LOC652968,TBC1D10A,SF3A1,LOC550631,RNF215,SEC14L2,MTP18,UNQ1945,SEC14L3
4	129400	129600	22	10	0.337	0.0335596	PGRMC2
4	37600	37800	63	28	0.337	0.033635	TBC1D1,PTTG2
22	35800	36000	80	10	0.337	0.0337104	TMPRSS6,IL2RB,C1QTNF6,SSTR3,RAC2,PSCD4
18	29600	29800	31	5	0.337	0.0337858	ASXL3,NOL4
13	28200	28400	34	5	0.337	0.0338612	SLC46A3,KIAA0774
4	129200	129400	9	7	0.337	0.0339367	LARP2,LOC729231,PGRMC2
3	148400	148600	33	5	0.337	0.0340121	LOC729962,ZIC4
12	96200	96400	80	4	0.337	0.0340875	NEDD1,LOC643711
20	50200	50400	36	5	0.336	0.0341629	ZFP64,LOC728801
10	132800	133000	63	5	0.336	0.0342383	TCERG1L
20	55600	55800	62	10	0.336	0.0343137	ZBP1,TMEPAI
20	600	800	72	7	0.336	0.0343891	SCRT2,LOC727883,C20orf54,FAM110A,ANGPT4
16	77000	77200	67	4	0.336	0.0344646	WWOX
5	36800	37000	15	5	0.336	0.03454	SLC1A3,LOC646719,NIPBL,KRT18P31
4	28800	29000	28	8	0.336	0.0346154	LOC645641,PCDH7
6	128800	129000	39	4	0.336	0.0346908	PTPRK
1	16800	17000	1	1	0.336	0.0347662	NBPF1,NULL,LOC729574,LOC729587,MSTP9
2	60400	60600	50	5	0.336	0.0348416	BCL11A
1	177600	177800	44	6	0.336	0.034917	C1orf125,LOC730179,NPHS2
7	2800	3000	45	9	0.335	0.0349925	GNA12,CARD11
5	163800	164000	31	11	0.335	0.0350679	LOC391845,MAT2B
16	84800	85000	123	20	0.335	0.0351433	LOC729464,LOC401864
5	72200	72400	13	10	0.335	0.0352187	TNPO1,FCHO2,LOC728549
1	44200	44400	42	11	0.335	0.0352941	IPO13,DPH2,ATP6V0B,B4GALT2,CCDC24,SLC6A9,LOC644743,KLF17
4	46600	46800	36	6	0.335	0.0353695	GABRA4,GABRB1
12	27800	28000	53	4	0.335	0.0354449	MRPS35,KLHDC5,PTHLH
1	185400	185600	40	4	0.335	0.0355204	PLA2G4A,C1orf99
1	201000	201200	37	7	0.335	0.0355958	JARID1B,LOC641515,LOC730222,LOC647059,LOC148709,RABIF,KLHL12,LOC730246,ADIPOR1,LOC647243,CYB5R1
20	15800	16000	67	5	0.335	0.0356712	MACROD2,LOC613266
4	5600	5800	68	6	0.334	0.0357466	EVC2,EVC
2	150000	150200	23	11	0.334	0.035822	LYPD6,C2orf25
2	52800	53000	50	16	0.334	0.0358974	ASB3
1	229400	229600	22	16	0.334	0.0359729	TRIM67,C1orf131,GNPAT,EXOC8,C1orf124,EGLN1
10	119200	119400	68	4	0.334	0.0360483	EMX2OS,EMX2
6	164200	164400	52	4	0.333	0.0361237	LOC728275,QKI
6	12200	12400	56	6	0.333	0.0361991	HIVEP1,EDN1
12	60600	60800	64	4	0.333	0.0362745	KRT8P19,LOC645000,FAM19A2
10	77800	78000	52	15	0.333	0.0363499	C10orf11,LOC729716
9	19000	19200	57	4	0.333	0.0364253	C9orf138,RRAGA,FAM29A,SCARNA8,ADFP,LOC729925,LOC253482
14	88600	88800	45	4	0.333	0.0365008	LOC390501,FOXN3
7	108000	108200	30	4	0.333	0.0365762	DNAJB9,LOC154907
4	8600	8800	33	4	0.333	0.0366516	GPR78,CPZ
12	34600	34800	3	2	0.441	0.036727	ALG10
21	46200	46400	47	4	0.332	0.0368024	PCBP3,COL6A1,COL6A2,FTCD
9	80400	80600	46	7	0.332	0.0368778	PSAT1,KRT18P24
13	66400	66600	46	6	0.332	0.0369532	PCDH9
2	99200	99400	15	5	0.332	0.0370287	LYG2,LYG1,TXNDC9,EIF5B,REV1
1	235000	235200	45	13	0.331	0.0371041	ACTN2,MTR,LOC729079,LOC440737
12	64400	64600	37	4	0.331	0.0371795	LOC645253,HMGA2
12	50000	50200	44	4	0.331	0.0372549	BIN2,ELA1,GALNT6,LOC728476,SLC4A8
12	45400	45600	36	8	0.331	0.0373303	SLC38A4
6	97200	97400	47	10	0.33	0.0374057	LOC442237,FHL5,GPR63
2	220800	221000	57	4	0.33	0.0374811	SLC4A3
1	183800	184000	21	7	0.33	0.0375566	HMCN1
2	35800	36000	58	9	0.33	0.037632	CRIM1
11	81200	81400	55	9	0.33	0.0377074	LOC646195,PRCP
7	117400	117600	31	4	0.33	0.0377828	CTTNBP2,LSM8
10	120800	121000	28	4	0.33	0.0378582	EIF3A,FAM45A,FAM45B,SFXN4,PRDX3,LOC729676,GRK5
2	23400	23600	62	5	0.33	0.0379336	KLHL29,ATAD2B
9	17000	17200	32	8	0.329	0.038009	BNC2,C9orf39,CNTLN
19	34200	34400	42	6	0.329	0.0380845	UQCRFS1
18	40200	40400	25	5	0.329	0.0381599	KRT8P5,SETBP1
13	84800	85000	37	4	0.329	0.0382353	SLITRK6
10	27000	27200	36	4	0.329	0.0383107	PDSS1,ABI1
6	147400	147600	19	5	0.329	0.0383861	LOC729178,STXBP5
12	97800	98000	38	6	0.329	0.0384615	ANKS1B
6	56800	57000	27	5	0.329	0.038537	DST,LOC730170,NULL,C6orf65
1	176200	176400	41	4	0.329	0.0386124	SEC16B,LOC730102,RASAL2
7	157000	157200	43	6	0.328	0.0386878	PTPRN2
5	33600	33800	73	5	0.328	0.0387632	ADAMTS12
15	68000	68200	43	5	0.328	0.0388386	TLE3,LOC646574
17	47200	47400	50	14	0.328	0.038914	CA10
4	142000	142200	59	4	0.328	0.0389894	RNF150
11	31400	31600	9	5	0.328	0.0390649	DPH4,IMMP1L,ELP4
1	15400	15600	60	6	0.328	0.0391403	TMEM51,FHAD1
8	95200	95400	48	4	0.328	0.0392157	CDH17,GEM,LOC643022
5	125800	126000	50	5	0.328	0.0392911	GRAMD3,ALDH7A1,RNUXA,hCG_1818237,FLJ27505
4	122600	122800	59	5	0.327	0.0393665	LOC729112,GPR103,ANXA5
10	18400	18600	83	5	0.327	0.0394419	SLC39A12,LOC729183,CACNB2
18	45200	45400	39	6	0.327	0.0395173	DYM,C18orf32,RPL17,LOC647073,LIPG
3	1800	2000	60	8	0.327	0.0395928	LOC727810,CNTN4
9	118400	118600	56	7	0.326	0.0396682	ASTN2,TRIM32
6	16800	17000	67	6	0.326	0.0397436	ATXN1
1	202400	202600	52	6	0.326	0.039819	REN,KISS1,GOLT1A,PLEKHA6
1	85000	85200	78	4	0.326	0.0398944	EDG7,MCOLN2
4	72600	72800	40	5	0.326	0.0399698	SLC4A4,GC
14	42800	43000	27	9	0.326	0.0400452	LOC390472,LRFN5,C14orf28
11	102800	103000	67	5	0.326	0.0401207	DYNC2H1
22	31200	31400	91	6	0.326	0.0401961	FBXO7,SYN3
20	50400	50600	27	11	0.326	0.0402715	LOC728801,ZFP64
8	56400	56600	56	4	0.325	0.0403469	XKR4
15	39000	39200	13	4	0.325	0.0404223	DLL4,CHAC1,INOC1,LOC644949
9	33400	33600	34	10	0.325	0.0404977	AQP7,AQP3,NOL6,ANKRD18B,TRBV20OR9-2
3	158400	158600	27	7	0.325	0.0405732	KRT18P34,VEPH1
5	157400	157600	47	8	0.325	0.0406486	LOC345471,CLINT1
12	100400	100600	61	4	0.325	0.040724	SPIC,MYBPC1
5	11200	11400	91	6	0.325	0.0407994	CTNND2
11	32200	32400	42	6	0.325	0.0408748	LOC729636,WT1
12	41000	41200	39	4	0.324	0.0409502	ZCRB1,PPHLN1,PRICKLE1
2	71200	71400	35	9	0.324	0.0410256	MCEE,MPHOSPH10,PAIP2B,ZNF638
2	111400	111600	56	5	0.324	0.0411011	ACOXL,FLJ44006,BCL2L11
16	25200	25400	38	6	0.324	0.0411765	ZKSCAN2,HS3ST4
5	169000	169200	67	5	0.324	0.0412519	DOCK2
21	37000	37200	60	12	0.324	0.0413273	SIM2,HLCS
6	44400	44600	62	11	0.324	0.0414027	AARS2,SPATS1,CDC5L
5	66800	67000	43	14	0.323	0.0414781	LOC206227
8	1200	1400	63	7	0.323	0.0415535	C8orf68,DLGAP2
16	46800	47000	13	4	0.323	0.041629	ABCC11,LONP2,SIAH1
15	29600	29800	22	7	0.323	0.0417044	OTUD7A
18	49200	49400	22	9	0.323	0.0417798	DCC,LOC390856
16	55200	55400	29	4	0.323	0.0418552	MT2A,MT1L,MT1E,MT1M,MT1A,MT1DP,MT1B,MT1F,MT1G,NULL,MT1H,MT1X,NUP93
6	30600	30800	25	4	0.323	0.0419306	GNL1,PRR3,ABCF1,PPP1R10,MRPS18B,C6orf134,C6orf136,DHX16,KIAA1949,NRM,MDC1,TUBB
17	23000	23200	27	12	0.323	0.042006	LGALS9,LOC729562,NOS2A,LOC201229
16	6800	7000	86	6	0.323	0.0420814	A2BP1
7	39200	39400	55	9	0.323	0.0421569	POU6F2
2	32600	32800	28	5	0.323	0.0422323	BIRC6,TTC27
10	34000	34200	43	12	0.322	0.0423077	NRP1,PARD3
15	87800	88000	28	6	0.322	0.0423831	RHCG,C15orf42,KIF7
7	31000	31200	56	9	0.322	0.0424585	GHRHR,ADCYAP1R1
14	51200	51400	60	6	0.322	0.0425339	C14orf82,FRMD6,GNG2
16	7600	7800	92	5	0.322	0.0426094	A2BP1
12	3600	3800	78	8	0.322	0.0426848	PRMT8,EFCAB4B,PARP11
17	1800	2000	43	11	0.322	0.0427602	RTN4RL1,DPH1-OVCA2,DPH1,OVCA2,LOC727986,HIC1,SMG6
9	2400	2600	100	7	0.322	0.0428356	VLDLR
7	13800	14000	67	13	0.322	0.042911	LOC646161,ETV1
4	44600	44800	35	8	0.321	0.0429864	GNPDA2,LOC391648
18	28400	28600	35	9	0.321	0.0430618	WBP11P1,KLHL14
5	23000	23200	39	4	0.321	0.0431373	CDH12,LOC391771
7	154000	154200	84	6	0.321	0.0432127	DPP6
8	23200	23400	68	9	0.321	0.0432881	R3HCC1,LOXL2,ENTPD4
5	162200	162400	28	4	0.321	0.0433635	CCNG1
22	37800	38000	43	8	0.321	0.0434389	APOBEC3G,LOC651158,APOBEC3H,CBX7,PDGFB
6	86400	86600	10	5	0.321	0.0435143	SYNCRIP,LOC643883,LOC728536,SNHG5
3	181000	181200	40	6	0.321	0.0435897	PEX5L
6	137400	137600	33	5	0.321	0.0436652	IL20RA,IL22RA2,IFNGR1
15	48600	48800	20	7	0.321	0.0437406	USP50,TRPM7,SPPL2A
11	117400	117600	67	7	0.321	0.043816	IL10RA,TMPRSS4,SCN4B,LOC728982,SCN2B,AMICA1
5	145600	145800	39	9	0.321	0.0438914	LARS,POU4F3,RBM27,TCERG1
3	87400	87600	36	7	0.321	0.0439668	POU1F1,KRT8P25
14	103000	103200	24	4	0.32	0.0440422	MARK3,CKB,C14orf172,BAG5,C14orf153,KLC1
11	100400	100600	34	8	0.32	0.0441176	PGR
5	76000	76200	53	4	0.32	0.0441931	IQGAP2,F2R,F2RL1,S100Z
5	19200	19400	26	5	0.32	0.0442685	LOC646273,CDH18
7	2600	2800	41	5	0.32	0.0443439	IQCE,TTYH3,AMZ1,GNA12
7	66800	67000	37	7	0.32	0.0444193	STAG3L4
17	29200	29400	59	9	0.32	0.0444947	TLK2P1,ACCN1
13	98800	99000	55	5	0.32	0.0445701	UBAC2,TM9SF2
6	96600	96800	44	5	0.32	0.0446456	FUT9
9	1200	1400	79	5	0.319	0.044721	DMRT2
2	6000	6200	41	7	0.319	0.0447964	FLJ41046,CMPK2,LOC644055
10	15200	15400	57	4	0.319	0.0448718	NMT2,LOC728322,C10orf38
13	73600	73800	44	4	0.319	0.0449472	KLF12,LOC730245,hCG_1820717
8	73000	73200	67	5	0.319	0.0450226	MSC,TRPA1
5	73000	73200	53	7	0.319	0.045098	RGNEF
3	200	400	71	11	0.319	0.0451735	LOC642891,LOC728133,CHL1
18	38800	39000	38	5	0.319	0.0452489	RIT2
12	30000	30200	68	5	0.319	0.0453243	TMTC1
5	67000	67200	43	11	0.319	0.0453997	LOC206227,LOC643631,PIK3R1
10	112400	112600	56	4	0.319	0.0454751	SMC3,RBM20
2	191600	191800	39	5	0.319	0.0455505	STAT4,MYO1B
12	200	400	33	10	0.319	0.0456259	SLC6A13,JARID1A,CCDC77
1	205000	205200	42	5	0.319	0.0457014	IL10,IL19,IL20,IL24,FAIM3,LOC727831,PIGR,FCAMR
12	97600	97800	51	4	0.318	0.0457768	APAF1,ANKS1B
21	44400	44600	62	5	0.318	0.0458522	C21orf33,ICOSLG,DNMT3L,AIRE,PFKL,C21orf2,TRPM2
8	6200	6400	100	4	0.318	0.0459276	MCPH1,ANGPT2
12	32400	32600	57	5	0.318	0.046003	BICD1,FGD4
10	119400	119600	63	4	0.318	0.0460784	EMX2,RAB11FIP2
15	95200	95400	55	7	0.318	0.0461538	SPATA8
2	48400	48600	26	7	0.318	0.0462293	FOXN2,CCDC128
1	158000	158200	74	9	0.318	0.0463047	LOC646446,DUSP23,FCRL6,SLAMF8,VSIG8,CCDC19,TAGLN2,IGSF9,SLAMF9
15	46400	46600	29	7	0.318	0.0463801	DUT,FBN1
7	150600	150800	51	9	0.318	0.0464555	SMARCD3,NUB1,LOC401433,WDR86,LOC728874,CRYGN,RHEB
9	22400	22600	46	10	0.317	0.0465309	DMRTA1
2	230600	230800	63	4	0.317	0.0466063	SLC16A14,SP110,SP140
17	75600	75800	34	6	0.317	0.0466817	TBC1D16,CCDC40,GAA,EIF4A3,CARD14,SGSH
1	185200	185400	35	7	0.317	0.0467572	PLA2G4A
2	127400	127600	43	5	0.317	0.0468326	LOC339760,BIN1
4	151200	151400	30	7	0.317	0.046908	DCLK2
2	18000	18200	51	13	0.316	0.0469834	KCNS3
11	19800	20000	107	13	0.316	0.0470588	NAV2
11	19400	19600	71	6	0.316	0.0471342	LOC390102,E2F8,NAV2
1	119200	119400	39	12	0.316	0.0472097	TBX15,WARS2
11	131600	131800	59	4	0.316	0.0472851	HNT,OPCML
14	77200	77400	34	7	0.316	0.0473605	ALKBH1,C14orf156,SNW1,C14orf178,ADCK1
2	53800	54000	36	6	0.316	0.0474359	ASB3,CHAC2,C2orf30,GPR75,PSME4
1	54800	55000	64	6	0.316	0.0475113	ACOT11,FAM151A,C1orf175,TTC4,PARS2
3	64000	64200	80	8	0.316	0.0475867	PSMD6,PRICKLE2
8	3800	4000	151	6	0.315	0.0476621	CSMD1
12	118200	118400	56	7	0.315	0.0477376	CCDC60,HSPB8
6	135000	135200	38	8	0.315	0.047813	LOC442261,LOC645175
2	16800	17000	35	7	0.315	0.0478884	FAM49A
21	40200	40400	87	6	0.315	0.0479638	PCP4,DSCAM
13	79400	79600	51	10	0.315	0.0480392	LOC729479,SPRY2,LOC729485
12	36400	36600	2	1	0.629	0.0481146	LOC727847,ALG10B
2	122800	123000	45	7	0.315	0.04819	LOC728241,TSN
20	4000	4200	66	7	0.315	0.0482655	RNF24,SMOX,hCG_2045830,ADRA1D
18	200	400	77	5	0.315	0.0483409	USP14,THOC1,COLEC12
6	101000	101200	27	13	0.315	0.0484163	SIM1,ASCC3
20	9600	9800	76	7	0.315	0.0484917	PAK7
12	80600	80800	30	5	0.314	0.0485671	PPFIA2
5	40000	40200	40	6	0.314	0.0486425	LOC285634,PTGER4
14	91400	91600	53	5	0.314	0.0487179	FBLN5,TRIP11,ATXN3
10	135200	135400	16	4	0.314	0.0487934	CYP2E1,SYCE1,FLJ44653,FRG2B,LOC401650,DUX4,LOC440017,LOC728933
11	48000	48200	31	7	0.314	0.0488688	PTPRJ,OR4B1
11	116400	116600	27	4	0.314	0.0489442	KIAA0999,LOC653303,PAFAH1B2,SIDT2,TAGLN,PCSK7
5	150400	150600	106	20	0.314	0.0490196	TNIP1,ANXA6,CCDC69,GM2A
5	89000	89200	29	5	0.314	0.049095	LOC729011,CETN3
11	124800	125000	27	8	0.313	0.0491704	PKNOX2,FEZ1,MGC39545,EI24,STT3A
11	31600	31800	20	8	0.313	0.0492459	ELP4,PAX6,LOC729605
2	226800	227000	41	8	0.313	0.0493213	LOC646736
16	50000	50200	41	11	0.313	0.0493967	SALL1,hCG_2045437
11	15200	15400	40	14	0.313	0.0494721	INSC
13	96600	96800	52	12	0.313	0.0495475	MBNL2
6	32600	32800	70	19	0.313	0.0496229	HLA-DRB5,HLA-DRB6,HLA-DRB1,HLA-DQA1,HLA-DQB1,HLA-DQA2
22	45600	45800	62	8	0.313	0.0496983	TBC1D22A,FLJ32756

## Sheet: Tibetan-Yi
chromosome	start_kb	end_kp	probe_num	large_num	large_avg	emperical P	genes
16	51600	51800	24	5	0.387	7.54148e-05	LOC390730,CHD9
13	38800	39000	61	4	0.387	0.00015083	LHFP
3	22000	22200	64	5	0.379	0.000226244	ZNF385D,LOC728516
3	55800	56000	43	7	0.364	0.000301659	ERC2
12	32800	33000	48	4	0.363	0.000377074	YARS2,PKP2,NULL
16	7400	7600	119	7	0.36	0.000452489	A2BP1
2	153200	153400	23	9	0.357	0.000527903	FMNL2,PRPF40A,ARL6IP6
16	49800	50000	44	4	0.355	0.000603318	SALL1
16	71400	71600	52	10	0.352	0.000678733	ZFHX3
21	41800	42000	62	4	0.35	0.000754148	TMPRSS2,C21orf129,RIPK4
3	1000	1200	65	9	0.347	0.000829563	CNTN6
14	92400	92600	50	17	0.346	0.000904977	GOLGA5,CHGA,ITPK1,C14orf85
1	169200	169400	34	7	0.339	0.000980392	C1orf129,LOC646804,FMO3,FMO6P,FMO2
10	100200	100400	53	4	0.338	0.00105581	HPS1,HPSE2
14	51200	51400	60	5	0.337	0.00113122	C14orf82,FRMD6,GNG2
1	80800	81000	48	4	0.336	0.00120664	LOC646526,LPHN2,LOC646538
5	11400	11600	59	5	0.336	0.00128205	CTNND2
10	127000	127200	47	4	0.334	0.00135747	LOC642622,C10orf137,LOC728011
3	55600	55800	51	4	0.333	0.00143288	ERC2
2	46400	46600	85	31	0.332	0.0015083	EPAS1,LOC388946,ATP6V1E2
1	226200	226400	16	6	0.332	0.00158371	WNT9A,LOC729028,LOC729033,LOC653151,WNT3A,ARF1,C1orf35,MRPL55,RP11-520H14.1,GUK1
13	53800	54000	45	6	0.326	0.00165913	RP11-365K22.1,OLFM4
10	129200	129400	88	7	0.323	0.00173454	DOCK1,LOC387720
12	43200	43400	38	7	0.321	0.00180995	NELL2
17	67200	67400	36	5	0.32	0.00188537	hCG_1644301,FLJ37644
2	112400	112600	31	8	0.319	0.00196078	MERTK,LOC727816,TMEM87B
9	33000	33200	58	4	0.318	0.0020362	APTX,LOC646808,DNAJA1,NULL,SMU1,B4GALT1,SPINK4
14	68400	68600	71	6	0.317	0.00211161	ACTN1,WDR22
7	7200	7400	76	8	0.316	0.00218703	C1GALT1,COL28A1
5	175600	175800	18	6	0.316	0.00226244	C5orf25,LOC728352,KIAA1191,ARL10,HSPC111,HIGD2A,CLTB,UBXD8
5	118000	118200	36	6	0.316	0.00233786	DTWD2
1	98800	99000	27	6	0.315	0.00241327	SNX7
7	19400	19600	53	7	0.315	0.00248869	FERD3L,TWISTNB
13	76200	76400	76	10	0.313	0.0025641	KCTD12,CLN5,IRG1
8	63600	63800	38	4	0.312	0.00263952	NKAIN3
5	104000	104200	38	5	0.311	0.00271493	RAB9P1
13	42400	42600	46	7	0.31	0.00279035	EPSTI1,DNAJC15
8	14600	14800	91	4	0.308	0.00286576	SGCZ
1	4400	4600	81	4	0.307	0.00294118	AJAP1
3	170600	170800	54	12	0.306	0.00301659	MDS1,LOC730004
20	60800	61000	51	4	0.306	0.00309201	NTSR1,C20orf20,OGFR,COL9A3,TCFL5,DIDO1
10	78600	78800	50	9	0.305	0.00316742	KCNMA1
8	87800	88000	49	7	0.304	0.00324284	CNGB3,CNBD1
5	134400	134600	53	7	0.304	0.00331825	LOC389328,PITX1,H2AFY
3	30200	30400	47	7	0.303	0.00339367	RBMS3,TGFBR2
9	7000	7200	97	21	0.303	0.00346908	JMJD2C
7	131400	131600	78	4	0.303	0.00354449	tcag7.1149,PLXNA4
4	83600	83800	42	5	0.303	0.00361991	ENOPH1,FLJ12993,LOC728131,LOC442113,C4orf11,SCD5
7	150600	150800	51	6	0.303	0.00369532	SMARCD3,NUB1,LOC401433,WDR86,LOC728874,CRYGN,RHEB
3	80400	80600	24	6	0.302	0.00377074	ROBO1,LOC728290
20	22200	22400	43	8	0.301	0.00384615	C20orf56,FOXA2
6	33200	33400	54	7	0.301	0.00392157	HLA-DPB2,COL11A2,RXRB,SLC39A7,HSD17B8,RING1,VPS52,RPS18,B3GALT4,WDR46,PFDN6,RGL2,TAPBP,ZBTB22,DAXX,LOC646720
9	4000	4200	121	6	0.3	0.00399698	GLIS3
19	55600	55800	36	5	0.299	0.0040724	POLD1,SPIB,MYBPC2,FAM71E1,C19orf63,JOSD2,LOC554235,LRRC4B,SYT3
17	68000	68200	57	5	0.299	0.00414781	SLC39A11
6	51800	52000	31	7	0.298	0.00422323	PKHD1
17	75600	75800	34	5	0.298	0.00429864	TBC1D16,CCDC40,GAA,EIF4A3,CARD14,SGSH
14	72200	72400	64	7	0.296	0.00437406	DPF3
3	87200	87400	29	6	0.296	0.00444947	VGLL3,CHMP2B,POU1F1
6	114000	114200	40	7	0.295	0.00452489	LOC728590,MARCKS
8	53600	53800	20	6	0.295	0.0046003	FAM150A,RB1CC1,LOC644727
2	58600	58800	34	11	0.294	0.00467572	hCG_15200
10	97800	98000	39	6	0.294	0.00475113	CCNJ,LOC728558,ZNF518A,LOC399804,BLNK
2	46600	46800	54	19	0.294	0.00482655	ATP6V1E2,RHOQ,PIGF,CRIPT,LOC730078,SOCS5
12	13600	13800	85	16	0.293	0.00490196	GRIN2B
7	27800	28000	63	4	0.293	0.00497738	TAX1BP1,JAZF1
17	29000	29200	58	6	0.292	0.00505279	ACCN1,TLK2P1
5	53200	53400	60	4	0.292	0.00512821	ARL15
5	32800	33000	43	4	0.292	0.00520362	NPR3,C5orf23,LOC340113
2	34200	34400	45	4	0.291	0.00527903	LOC344371,FAM98A
1	234000	234200	23	4	0.291	0.00535445	LYST,LOC729498,NID1
1	82000	82200	42	5	0.291	0.00542986	LPHN2,LOC729831
19	5600	5800	20	4	0.29	0.00550528	SAFB,P117,HSD11B1L,RPL36,LONP1,TMEM146,MGC24975,DUS3L,FUT6,NRTN,FUT3
12	127200	127400	79	8	0.29	0.00558069	TMEM132C,SLC15A4
7	151000	151200	80	5	0.29	0.00565611	PRKAG2,LOC644090
2	12800	13000	36	12	0.289	0.00573152	TRIB2
11	21000	21200	94	4	0.289	0.00580694	NELL1
9	8000	8200	63	9	0.289	0.00588235	C9orf123,PTPRD
11	20200	20400	51	4	0.288	0.00595777	DBX1,HTATIP2,PRMT3
15	35800	36000	45	4	0.288	0.00603318	TMCO5
1	104200	104400	25	5	0.287	0.0061086	AMY1C,LOC642337
2	191600	191800	39	6	0.287	0.00618401	STAT4,MYO1B
7	133600	133800	50	5	0.287	0.00625943	LRGUK,SLC35B4,AKR1B1
6	800	1000	78	4	0.286	0.00633484	LOC729439,EXOC2,LOC730031,LOC442150,NULL
7	78800	79000	39	6	0.286	0.00641026	MAGI2
8	108400	108600	63	9	0.286	0.00648567	ANGPT1
10	62200	62400	45	6	0.285	0.00656109	CDC2,RHOBTB1
6	124800	125000	61	4	0.284	0.0066365	NKAIN2
6	31400	31600	106	5	0.284	0.00671192	HLA-B,LOC729816,MICA,HCP5,3.8-1,MICB,MCCD1
3	30600	30800	66	6	0.284	0.00678733	TGFBR2,GADL1
8	55200	55400	44	13	0.283	0.00686275	MRPL15,LOC392221
21	22000	22200	59	5	0.282	0.00693816	NCAM2
19	61800	62000	51	5	0.282	0.00701357	ZNF71,BC37295_3,ZIM2
1	15400	15600	60	5	0.281	0.00708899	TMEM51,FHAD1
1	116400	116600	29	6	0.281	0.0071644	SLC22A15,C1orf161,ATP1A1
13	40000	40200	34	4	0.281	0.00723982	FOXO1,MRPS31
12	24200	24400	80	4	0.28	0.00731523	SOX5
14	32800	33000	90	5	0.28	0.00739065	NPAS3
16	4200	4400	27	4	0.28	0.00746606	SRL,TFAP4,LOC646237,LOC729829,GLIS2,Magmas,CORO7,VASN
2	139600	139800	37	5	0.28	0.00754148	LOC129560
4	19400	19600	28	4	0.279	0.00761689	LOC645174,SLIT2
4	9600	9800	52	13	0.279	0.00769231	SLC2A9,WDR1
18	20800	21000	54	4	0.278	0.00776772	hCG_1643692,ZNF521
16	85000	85200	107	4	0.277	0.00784314	LOC401864,LOC283904,FOXF1,LOC401865,MTHFSD,FOXC2,FOXL1
5	104200	104400	38	4	0.277	0.00791855	RAB9P1,NUDT12
17	44000	44200	38	4	0.277	0.00799397	HOXB3,HOXB4,HOXB5,HOXB6,HOXB7,HOXB8,HOXB9,LOC644695,LOC729146,PRAC,HOXB13,TTLL6
4	23400	23600	50	5	0.277	0.00806938	PPARGC1A
11	121400	121600	39	4	0.274	0.0081448	BLID,SORL1
2	170000	170200	37	8	0.274	0.00822021	BBS5,KBTBD10,FASTKD1,PPIG
9	132800	133000	48	6	0.274	0.00829563	FIBCD1,LAMC3,C9orf58,NUP214
16	7600	7800	92	5	0.274	0.00837104	A2BP1
9	110400	110600	74	5	0.273	0.00844646	LOC347292,IKBKAP,LOC442431
5	172000	172200	63	4	0.273	0.00852187	LOC391849,DUSP1,LOC401218,ERGIC1
9	80400	80600	46	4	0.273	0.00859729	PSAT1,KRT18P24
2	39800	40000	33	6	0.273	0.0086727	TMEM178,THUMPD2
13	41800	42000	39	13	0.273	0.00874811	AKAP11,TNFSF11
4	185800	186000	34	8	0.273	0.00882353	CASP3,CCDC111,MLF1IP,ACSL1,UNQ9368
11	43200	43400	36	4	0.273	0.00889894	LOC399881,API5,TTC17
1	107800	108000	62	4	0.273	0.00897436	NTNG1,VAV3
20	62000	62200	31	4	0.272	0.00904977	DNAJC5,UCKL1,ZNF512B,SAMD10,PRPF6,PRR17,SOX18,TCEA2,RGS19,OPRL1,LOC198437,LOC646132
1	240800	241000	67	6	0.272	0.00912519	PLD5,LOC391183
10	55800	56000	66	4	0.272	0.0092006	PCDH15
10	61800	62000	43	4	0.272	0.00927602	ANK3,LOC729184
4	98200	98400	22	10	0.271	0.00935143	C4orf37
2	46800	47000	46	5	0.271	0.00942685	SOCS5,LOC388948,MCFD2
8	15000	15200	151	15	0.27	0.00950226	SGCZ
12	80600	80800	30	4	0.27	0.00957768	PPFIA2
10	71200	71400	116	4	0.27	0.00965309	COL13A1
19	10400	10600	27	4	0.269	0.00972851	PDE4A,KEAP1,EDG8,ATG4D,KRI1,CDKN2D,AP1M2,SLC44A2
6	54200	54400	45	5	0.269	0.00980392	C6orf142,TINAG
3	35600	35800	40	8	0.269	0.00987934	NULL,ARPP-21
11	7200	7400	83	5	0.268	0.00995475	SYT9
9	110600	110800	61	5	0.268	0.0100302	LOC442431,ACTL7B,ACTL7A,IKBKAP,C9orf6,CTNNAL1
12	75400	75600	20	5	0.268	0.0101056	OSBPL8,LOC441642,LOC653079
2	100200	100400	29	7	0.268	0.010181	LOC150577,LONRF2,CHST10
4	138800	139000	35	6	0.267	0.0102564	PCDH18,SLC7A11
5	62600	62800	35	7	0.267	0.0103318	ISCA1L,HTR1A
5	164000	164200	17	5	0.267	0.0104072	LOC391845,MAT2B
17	29800	30000	99	4	0.267	0.0104827	CCL1,FLJ44815,TMEM132E
3	170800	171000	26	4	0.266	0.0105581	MDS1,LOC730006,TERC,ARPM1,MYNN,LRRC34
4	60800	61000	26	6	0.266	0.0106335	LOC644419,LPHN3
4	9800	10000	47	15	0.266	0.0107089	WDR1,ZNF518B
16	6600	6800	118	4	0.265	0.0107843	A2BP1
7	11600	11800	68	6	0.264	0.0108597	THSD7A
13	65200	65400	37	6	0.264	0.0109351	PCDH9
7	43000	43200	48	4	0.264	0.0110106	MRPL32,HECW1
19	34000	34200	48	7	0.264	0.011086	UQCRFS1
15	43600	43800	44	4	0.263	0.0111614	C15orf21,SLC30A4,PLDN,SQRDL
21	27600	27800	65	5	0.262	0.0112368	ADAMTS5,C21orf94
12	97600	97800	51	5	0.262	0.0113122	APAF1,ANKS1B
10	90400	90600	54	6	0.261	0.0113876	LIPF,LIPK,LIPN,LIPM,ANKRD22
2	59000	59200	45	7	0.261	0.011463	LOC730134
5	71400	71600	58	4	0.261	0.0115385	MAP1B,MRPS27
15	41800	42000	17	5	0.261	0.0116139	CATSPER2P1,PDIA3,ELL3,SERF2,SERINC4,HYPK,MFAP1,WDR76,FRMD5,hCG_1789710
7	155400	155600	54	7	0.261	0.0116893	SHH,tcag7.1213
10	92800	93000	52	4	0.26	0.0117647	LOC643599,NUDT9P1,PCGF5
6	39200	39400	74	6	0.26	0.0118401	C6orf64,KCNK5,KCNK17,KCNK16
9	127800	128000	86	4	0.26	0.0119155	PBX3,FAM125B
5	73400	73600	64	17	0.26	0.011991	RGNEF
4	32000	32200	36	6	0.26	0.0120664	LOC642305
6	31000	31200	93	4	0.259	0.0121418	VARS2,SFTPG,LOC729778,DPCR1,LOC646570,C6orf205,LOC729788,LOC729792,C6orf15,PSORS1C1,CDSN
8	9800	10000	54	5	0.259	0.0122172	LOC729546,TNKS,MSRA
6	153200	153400	59	5	0.259	0.0122926	LOC442271,FBXO5,LOC729616,MTRF1L,RGS17
2	58800	59000	41	18	0.259	0.012368	hCG_15200,LOC730134,FANCL
9	16200	16400	103	5	0.259	0.0124434	BNC2
2	53000	53200	41	7	0.258	0.0125189	ASB3
6	165600	165800	64	4	0.258	0.0125943	LOC728316,C6orf118,PDE10A
12	5600	5800	68	10	0.257	0.0126697	TMEM16B
13	68000	68200	45	7	0.257	0.0127451	LOC730239,KLHL1
12	113200	113400	64	4	0.257	0.0128205	TBX5,LOC255480
21	35800	36000	40	4	0.257	0.0128959	RUNX1,SETD4
9	110200	110400	49	4	0.257	0.0129713	LOC347292,IKBKAP
6	24800	25000	52	4	0.256	0.0130468	THEM2,C6orf62,GMNN,C6orf32
8	72200	72400	57	5	0.256	0.0131222	EYA1
11	86000	86200	59	10	0.255	0.0131976	ME3,PRSS23
16	4400	4600	17	4	0.254	0.013273	CORO7,DNAJA3,NMRAL1,HMOX2,C16orf5,LOC342346,FAM100A
22	44000	44200	41	6	0.253	0.0133484	C22orf9,UPK3A,FAM118A,SMC1B,RIBC2
1	118600	118800	41	4	0.253	0.0134238	SPAG17,LOC343492
3	99000	99200	18	4	0.252	0.0134992	ARL6,DKFZp667G2110,MINA
2	44600	44800	34	6	0.252	0.0135747	C2orf34
10	112600	112800	25	4	0.251	0.0136501	RBM20,PDCD4,LOC644511,SHOC2
2	48400	48600	26	4	0.251	0.0137255	FOXN2,CCDC128
18	49600	49800	40	7	0.25	0.0138009	LOC390856,MBD2
13	89400	89600	52	4	0.25	0.0138763	LOC121727,GPC5,KRT18P27
20	46200	46400	124	7	0.25	0.0139517	SULF2,PREX1
3	10600	10800	76	4	0.25	0.0140271	ATP2B2,SLC6A11
9	70600	70800	46	4	0.249	0.0141026	FAM122A,PIP5K1B
2	111200	111400	28	4	0.249	0.014178	ACOXL,BUB1
22	46400	46600	58	6	0.249	0.0142534	RP11-191L9.1,TBC1D22A
20	23000	23200	55	9	0.249	0.0143288	CD93,LOC200261,NXT1
4	7800	8000	70	7	0.249	0.0144042	SORCS2,AFAP1,LOC389199
3	26600	26800	39	6	0.248	0.0144796	LOC729108,LRRC3B
1	109800	110000	31	4	0.247	0.0145551	SYPL2,ATXN7L2,CYB561D1,AMIGO1,GPR61,GNAI3,GNAT2,AMPD2,LOC441896,GSTM4
1	119000	119200	32	5	0.247	0.0146305	LOC343492,TBX15
9	35800	36000	50	4	0.246	0.0147059	SPAG8,HINT2,C9orf128,C9orf127,OR13J1,UNQ338,LOC158376,LOC392310,OR2S2,RECK
13	41400	41600	55	5	0.246	0.0147813	KIAA0564,DGKH
11	34400	34600	67	4	0.245	0.0148567	CAT,ELF5,LOC729710,EHF
8	21200	21400	71	11	0.245	0.0149321	LOC646608,GFRA2
20	10800	11000	64	4	0.244	0.0150075	hCG_2045828,JAG1
13	76000	76200	53	6	0.244	0.015083	KCTD12,CLN5
2	138400	138600	38	6	0.244	0.0151584	HNMT
18	73800	74000	49	4	0.244	0.0152338	LOC728864,GALR1,LOC649290
6	147600	147800	18	4	0.244	0.0153092	STXBP5,LOC645830
20	54800	55000	83	5	0.243	0.0153846	TFAP2C,LOC728902
3	21800	22000	84	5	0.243	0.01546	ZNF385D
21	34000	34200	39	6	0.243	0.0155354	ITSN1,ATP5O
20	9400	9600	85	5	0.243	0.0156109	PLCB4,C20orf103,PAK7
4	12200	12400	34	5	0.242	0.0156863	HSP90AB2P,RAB28
17	13200	13400	55	5	0.242	0.0157617	HS3ST3A1
5	134800	135000	48	5	0.242	0.0158371	C5orf20,TIFAB,NEUROG1,CXCL14
20	46400	46600	55	6	0.241	0.0159125	PREX1
9	8200	8400	93	4	0.241	0.0159879	PTPRD
10	53600	53800	47	4	0.241	0.0160633	PRKG1,LOC440558,LOC729054,DKK1,LOC644522
10	43800	44000	46	4	0.241	0.0161388	C10orf136,LOC728347
8	53200	53400	37	4	0.241	0.0162142	ST18
14	41800	42000	30	4	0.241	0.0162896	LRFN5
22	40600	40800	25	7	0.241	0.016365	SREBF2,C22:CTA-250D10.9,TNFRSF13C,CENPM,LOC339674,3-Sep,39694,WBP2NL,LOC730163,NAGA
15	42000	42200	14	5	0.241	0.0164404	FRMD5
1	60000	60200	34	5	0.24	0.0165158	FLJ10986,HOOK1,CYP2J2
2	71000	71200	49	6	0.239	0.0165913	VAX2,ATP6V1B1,ANKRD53,TEX261,OR7E91P,NAGK,MCEE
13	75400	75600	48	4	0.239	0.0166667	FLJ35379,LMO7
19	44800	45000	42	8	0.239	0.0167421	LGALS13,LOC148003,LGALS14,LOC400696,CLC,hCG_1657112,DYRK1B
1	163200	163400	67	6	0.238	0.0168175	PBX1,LMX1A
6	31200	31400	133	5	0.238	0.0168929	PSORS1C1,PSORS1C2,CCHCR1,TCF19,POU5F1,HCG27,HLA-C,HLA-B
9	70400	70600	39	6	0.238	0.0169683	LOC347097,PIP5K1B,FAM122A
12	124600	124800	45	4	0.238	0.0170437	TMEM132B,LOC644152
1	118200	118400	17	4	0.236	0.0171192	GDAP2,WDR3,SPAG17
7	147400	147600	72	4	0.236	0.0171946	CNTNAP2
12	16800	17000	19	4	0.236	0.01727	LMO3,LOC728622
11	17600	17800	46	4	0.236	0.0173454	OTOG,MYOD1,KCNC1,SERGEF
13	79200	79400	29	4	0.235	0.0174208	NDFIP2,LOC729479
3	156800	157000	34	8	0.235	0.0174962	PLCH1,C3orf33
17	8800	9000	63	6	0.235	0.0175716	LOC728681,LOC728685,NTN1
14	58600	58800	58	8	0.234	0.0176471	AKR1B1P5,DAAM1
9	114600	114800	60	4	0.234	0.0177225	SNX30,SLC46A2,LOC169834
4	83400	83600	24	4	0.234	0.0177979	LOC345258,HNRPD,LOC391672,HNRPDL,ENOPH1
4	139600	139800	51	7	0.233	0.0178733	SLC7A11,CCRN4L
6	10200	10400	87	4	0.232	0.0179487	LOC728179,LOC442160
17	12000	12200	39	4	0.232	0.0180241	MAP2K4
11	800	1000	16	5	0.232	0.0180995	RPLP2,PNPLA2,EFCAB4A,CD151,POLR2L,TSPAN4,CHID1,AP2A2
16	81200	81400	116	4	0.231	0.018175	CDH13
20	12800	13000	74	5	0.23	0.0182504	SPTLC3
11	118800	119000	38	8	0.23	0.0183258	THY1,KRT8P7,NULL
6	49400	49600	26	4	0.23	0.0184012	LOC442215,MUT,CENPQ,C6orf141
17	7000	7200	31	6	0.23	0.0184766	ASGR1,DLG4,ACADVL,DVL2,PHF23,GABARAP,DULLARD,C17orf81,CLDN7,SLC2A4,YBX2,EIF5A,GPS2,KIAA1787,CENTB1,KCTD11,TMEM95
7	36600	36800	89	4	0.23	0.018552	AOAH,ELMO1
7	66800	67000	37	6	0.229	0.0186275	STAG3L4
5	162800	163000	47	4	0.229	0.0187029	CCNG1,NUDCD2,HMMR,MAT2B,LOC391844
15	86200	86400	49	4	0.229	0.0187783	NTRK3
11	38600	38800	32	6	0.228	0.0188537	LOC646388,LRRC4C
2	30800	31000	80	4	0.228	0.0189291	CAPN13,GALNT14
4	133800	134000	33	4	0.228	0.0190045	PCDH10
5	146000	146200	53	5	0.228	0.0190799	PPP2R2B
8	123600	123800	42	7	0.228	0.0191554	LOC392265
10	14400	14600	82	4	0.228	0.0192308	FRMD4A,FAM107B
8	129200	129400	60	8	0.227	0.0193062	TMEM75,MYC
16	53200	53400	54	5	0.227	0.0193816	IRX3,LOC728792,hCG_1815491,IRX5
11	200	400	55	4	0.227	0.019457	RIC8A,SIRT3,PSMD13,NLRP6,ATHL1,IFITM5,IFITM2,IFITM1,IFITM3,B4GALNT4,PKP3,SIGIRR
7	147200	147400	79	6	0.226	0.0195324	CNTNAP2
11	128200	128400	57	4	0.226	0.0196078	KCNJ1,KCNJ5,C11orf45,P53AIP1,RICS
9	107800	108000	35	5	0.226	0.0196833	NULL,TMEM38B
8	139400	139600	51	4	0.226	0.0197587	FAM135B,COL22A1
3	27000	27200	26	5	0.226	0.0198341	NEK10
1	5000	5200	59	4	0.226	0.0199095	AJAP1
1	22600	22800	33	6	0.225	0.0199849	ZBTB40,EPHA8
4	176000	176200	27	5	0.225	0.0200603	GLRA3,ADAM29
11	131200	131400	85	5	0.224	0.0201357	LOC729229,HNT
3	6600	6800	54	4	0.224	0.0202112	GRM7
8	89000	89200	46	8	0.224	0.0202866	WDR21C,MMP16
11	63600	63800	40	4	0.224	0.020362	FLRT1,MACROD1,STIP1,FERMT3,TRPT1,NUDT22,DNAJC4,VEGFB,FKBP2,PPP1R14B,PLCB3,BAD
11	57600	57800	49	5	0.223	0.0204374	OR9Q1,OR9I1,OR9Q2,OR1S2,OR1S1,OR10Q1,OR10W1
11	69800	70000	20	6	0.223	0.0205128	PPFIA1,CTTN,SHANK2
11	104400	104600	26	6	0.222	0.0205882	CASP1,COP1,INCA,ICEBERG
1	226400	226600	23	4	0.222	0.0206637	GUK1,GJC2,C1orf69,C1orf145,OBSCN
3	150800	151000	43	4	0.222	0.0207391	WWTR1,COMMD2,C3orf16
2	10200	10400	59	4	0.222	0.0208145	C2orf48,HPCAL1
14	50000	50200	22	6	0.22	0.0208899	MAP4K5,SPG3A,SAV1
11	1000	1200	26	4	0.22	0.0209653	AP2A2,MUC6,MUC2,NULL,MUC5AC,MUC5B
12	118800	119000	20	4	0.219	0.0210407	CIT,CCDC64
4	115000	115200	30	5	0.219	0.0211161	ARSJ
3	114600	114800	39	4	0.218	0.0211916	WDR52,CCDC52,SIDT1
10	61200	61400	51	4	0.218	0.021267	CCDC6,ANK3
10	10400	10600	38	5	0.217	0.0213424	TCEB1P3,CUGBP2
3	4800	5000	60	5	0.216	0.0214178	ITPR1,BHLHB2
5	25000	25200	26	7	0.215	0.0214932	LOC729826,CDH10
2	145400	145600	32	4	0.215	0.0215686	LOC730124,ZEB2
1	171600	171800	40	4	0.215	0.021644	LOC730070,PRDX6,LOC646870,SLC9A11
1	38800	39000	46	4	0.215	0.0217195	LOC400750,RRAGC
9	120400	120600	49	4	0.213	0.0217949	DBC1,LOC442434
17	53800	54000	20	6	0.212	0.0218703	RNF43,HSF5,MTMR4,39695,4-Sep,C17orf47,TEX14
5	53400	53600	71	6	0.212	0.0219457	ARL15
10	122200	122400	42	4	0.211	0.0220211	PPAPDC1A,C10orf85
4	47800	48000	48	4	0.211	0.0220965	TXK,TEC,SLAIN2
22	41600	41800	34	4	0.211	0.0221719	PACSIN2,LOC730169,TTLL1
2	158800	159000	45	5	0.21	0.0222474	CCDC148
1	80200	80400	36	4	0.209	0.0223228	LOC646526
5	13600	13800	39	5	0.205	0.0223982	LOC391738,DNAH5
20	53600	53800	49	4	0.204	0.0224736	CBLN4
17	54200	54400	9	4	0.203	0.022549	PPM1E,RAD51C
2	97400	97600	1	0	0	0.0226244	KIAA1641,NULL
7	56800	57000	1	0	0	0.0226998	LOC728421,ZNF479,LOC401357,LOC728465,LOC728500
6	26800	27000	3	0	0	0.0227753	ZNF322A,GUSBL1,LOC729400
20	33400	33600	12	1	0.202	0.0228507	UQCC,GDF5,CEP250,LOC729591,C20orf173,ERGIC3
11	39000	39200	29	0	0	0.0229261	LOC646388,LRRC4C
3	98000	98200	12	2	0.274	0.0230015	EPHA6
6	63600	63800	14	2	0.254	0.0230769	LOC642440,GLULD1
4	74400	74600	17	3	0.278	0.0231523	ANKRD17,ALB,AFP,AFM,hCG_1813624
12	110600	110800	15	2	0.276	0.0232278	BRAP,ACAD10,ALDH2,C12orf47,MAPKAPK5
7	17800	18000	23	3	0.211	0.0233032	SNX13,PRPS1L1
2	27800	28000	14	0	0	0.0233786	LOC729833,MRPL33,RBKS,BRE
6	58200	58400	3	0	0	0.023454	LOC727744,GUSBL2,LOC727805,PRIM2
9	83800	84000	10	2	0.202	0.0235294	FLJ46321,LOC441448,FAM75B,LOC645448,LOC401533,LOC442426
2	42600	42800	16	2	0.227	0.0236048	NULL,MTA3
12	64200	64400	29	3	0.272	0.0236802	MSRB3,LOC729298,LOC645253
17	70800	71000	19	3	0.241	0.0237557	SLC25A19,GRB2,hCG_1789827,KIAA0195
19	39400	39600	16	2	0.258	0.0238311	LSM14A,LOC401911,KIAA0355,GPI,PDCD2L
2	130600	130800	13	0	0	0.0239065	A26C1B,CCDC74B,SMPD4,FAM128B,TUBA3E,LOC284988,LOC643276,LOC646710,CCDC115
2	159000	159200	20	2	0.347	0.0239819	CCDC148,PKP4
4	74200	74400	5	1	0.257	0.0240573	ANKRD17
6	101600	101800	23	3	0.275	0.0241327	ASCC3,LOC728098,GRIK2
1	187400	187600	16	2	0.21	0.0242081	LOC647132,FAM5C
2	13200	13400	30	0	0	0.0242836	TRIB2
7	40000	40200	13	1	0.287	0.024359	CDC2L5,LOC730195,C7orf11,C7orf10
1	226600	226800	26	2	0.205	0.0244344	OBSCN,NULL,TRIM11,TRIM17,HIST3H3,HIST3H2A,HIST3H2BB,RNF187,LOC644953
15	88000	88200	40	3	0.222	0.0245098	LOC643368,PLIN,PEX11A,WDR93,MESP1,MESP2,ANPEP,AP3S2
1	153600	153800	6	0	0	0.0245852	ASH1L,POU5F1P4,LOC645676
15	75400	75600	13	1	0.273	0.0246606	LOC646853,SGK269,HMG20A
14	78400	78600	27	1	0.285	0.024736	NRXN3
15	69000	69200	15	3	0.226	0.0248115	LRRC49,LOC400385,LOC196993
8	54600	54800	33	2	0.247	0.0248869	ATP6V1H
3	181400	181600	22	1	0.299	0.0249623	LOC131054,PEX5L
17	23800	24000	16	1	0.21	0.0250377	SLC13A2,FOXN1,UNC119,PIGS,ALDOC,SPAG5,FLJ25006,LOC645851,KIAA0100,SDF2
9	122600	122800	25	3	0.276	0.0251131	LOC402377,PSMD5,PHF19,TRAF1,C5
2	63800	64000	17	1	0.203	0.0251885	LOC647112,UGP2,FLJ36848,VPS54
5	77800	78000	36	1	0.291	0.025264	SCAMP1,LHFPL2,LOC727723,LOC728781
5	177200	177400	13	1	1	0.0253394	FAM153A,LOC728554,LOC441119,PROP1,LOC401220,FAM153C
10	57800	58000	18	0	0	0.0254148	ZWINT
1	118400	118600	13	2	0.227	0.0254902	SPAG17
3	75600	75800	4	0	0	0.0255656	LOC728156,LOC652670,CNTN3,LOC285296,LOC728060,LOC391552,FRG2C
10	75800	76000	13	0	0	0.025641	ADK,LOC729142
4	12000	12200	23	1	0.252	0.0257164	LOC644753,HSP90AB2P,RAB28
17	24400	24600	21	0	0	0.0257919	PIPOX,MYO18A,TIAF1,CRYBA1
7	3200	3400	53	1	0.203	0.0258673	SDK1
2	112600	112800	21	0	0	0.0259427	TMEM87B,FBLN7,ZC3H8,ZC3H6
8	89400	89600	19	0	0	0.0260181	MMP16
7	89200	89400	28	3	0.255	0.0260935	DPY19L2P4,STEAP1
6	115400	115600	2	0	0	0.0261689	HS3ST5,LOC728614,FRK
8	36400	36600	9	1	0.249	0.0262443	FKSG2,KCNU1
9	0	200	7	2	0.203	0.0263198	LOC284964,LOC643762,CBWD1,RP11-138L21.1,C9orf66
13	36600	36800	38	2	0.211	0.0263952	CSNK1A1L,POSTN
4	46200	46400	14	2	0.236	0.0264706	GABRA2,COX7B2
1	153400	153600	12	0	0	0.026546	KRTCAP2,TRIM46,MUC1,THBS3,MTX1,GBAP,GBA,C1orf2,SCAMP3,CLK2,HCN3,PKLR,FDPS,C1orf104,RUSC1,ASH1L
6	127400	127600	21	3	0.22	0.0266214	RSPO3,RNF146
3	198800	199000	11	1	0.229	0.0266968	LOC220729,LOC728210,KIAA0226,FYTTD1,LRCH3
5	68600	68800	14	2	0.223	0.0267722	CDK7,CCDC125,LOC728324,TAF9,RAD17,MARVELD2
15	75000	75200	28	2	0.236	0.0268477	RCN2,KRT8P23,PSTPIP1,TSPAN3,SGK269
13	41200	41400	24	3	0.234	0.0269231	KIAA0564
10	57400	57600	19	3	0.263	0.0269985	LOC389970,ZWINT
6	115600	115800	12	0	0	0.0270739	FRK
13	81800	82000	28	1	0.211	0.0271493	SPRY2,LOC647313
7	57800	58000	3	0	0	0.0272247	ZNF716,ZNF479
14	105200	105400	2	0	0	0.0273002	TMEM121,IGHGP,IGHA1,IGHEP1,IGHG3,IGHD,IGHM,IGHJ6
12	110200	110400	24	3	0.227	0.0273756	CUX2,FAM109A,LOC642580,SH2B3,ATXN2
4	102600	102800	24	2	0.349	0.027451	FLJ20021,PPP3CA,BANK1
16	30200	30400	7	0	0	0.0275264	CD2BP2,LOC595101,LOC647068,TBC1D10B,MYLPF,1-Sep,ZNF553,ZNF771,XTP3TPA,SEPHS2,ITGAL
7	51400	51600	32	3	0.313	0.0276018	LOC642663,COBL
15	38600	38800	21	1	0.364	0.0276772	MRPL42P5,CCDC32,RPUSD2,CASC5,LOC729029,RAD51
5	26200	26400	24	2	0.346	0.0277526	CDH9
11	30800	31000	18	0	0	0.0278281	DCDC5
21	36000	36200	28	3	0.237	0.0279035	SETD4
11	46400	46600	16	0	0	0.0279789	AMBRA1,LOC646649,C11orf77,KIAA0652
21	33800	34000	22	2	0.238	0.0280543	GART,SON,DONSON,CRYZL1,ITSN1
10	93800	94000	16	2	0.275	0.0281297	CPEB3
8	122800	123000	42	3	0.228	0.0282051	HASNT,HAS2
2	117200	117400	10	2	0.22	0.0282805	DPP10,DDX18
5	83800	84000	21	1	0.219	0.028356	EDIL3
18	49400	49600	34	3	0.22	0.0284314	LOC390856
22	42400	42600	36	3	0.289	0.0285068	EFCAB6,SULT4A1
12	117200	117400	30	2	0.244	0.0285822	TAOK3,LOC728359,SUDS3
5	22200	22400	23	0	0	0.0286576	PMCHL1,CDH12
16	67200	67400	28	2	0.261	0.028733	CDH3,CDH1
18	33800	34000	39	3	0.33	0.0288084	BRUNOL4
13	57200	57400	17	0	0	0.0288839	PCDH17
7	57400	57600	25	1	0.211	0.0289593	LOC441233,ZNF716
11	105200	105400	33	1	0.264	0.0290347	GRIA4,KIAA1826
5	26400	26600	19	0	0	0.0291101	CDH9
3	9800	10000	25	1	0.237	0.0291855	TADA3L,ARPC4,TTLL3,RPUSD3,CIDEC,JAGN1,IL17RE,IL17RC,CRELD1,PRRT3,TMEM111
9	35200	35400	14	2	0.364	0.0292609	UNC13B,LOC158381
8	145800	146000	18	0	0	0.0293363	KIAA1688,LOC728033,ZNF251,ZNF34,LOC728079,RPL8,ZNF517
7	94200	94400	24	3	0.227	0.0294118	LOC645973,PPP1R9A
12	71000	71200	27	0	0	0.0294872	TRHDE
16	66400	66600	10	0	0	0.0295626	TSNAXIP1,CENPT,THAP11,NUTF2,EDC4,NRN1L,PSKH1,CTRL,PSMB10,LCAT,SLC12A4,DPEP3,DPEP2
5	175400	175600	9	2	0.242	0.029638	LOC728334,FAM153B,LOC202134,LOC643201,C5orf25
17	57600	57800	22	0	0	0.0297134	LOC284167,LOC645804,MED13,LOC645822,EFCAB3
5	17800	18000	38	3	0.257	0.0297888	LOC391769,BASP1
10	67400	67600	51	2	0.332	0.0298643	CTNNA3
9	79400	79600	30	2	0.219	0.0299397	GNA14,GNAQ
4	46000	46200	13	2	0.304	0.0300151	GABRA2
16	66600	66800	6	0	0	0.0300905	DDX28,DUS2L,NFATC3
18	27600	27800	29	2	0.412	0.0301659	MCART2,KIAA1012,LOC646792
11	77800	78000	21	0	0	0.0302413	GAB2,NARS2
2	145200	145400	25	2	0.237	0.0303167	ZEB2,LOC730124
14	39600	39800	26	2	0.244	0.0303922	FBXO33
10	31600	31800	13	0	0	0.0304676	ZEB1,LOC390414
16	31400	31600	18	2	0.246	0.030543	SLC5A2,C16orf58,ERAF,LOC648846,LOC730196,LOC440359,LOC342426,ZNF720
16	73000	73200	17	2	0.208	0.0306184	LOC497190,GLG1
12	56000	56200	13	1	0.235	0.0306938	R3HDM2,INHBC,INHBE,GLI1,ARHGAP9,MARS,DDIT3
16	69000	69200	18	1	0.236	0.0307692	ST3GAL2,FUK,COG4,SF3B3
8	60400	60600	18	0	0	0.0308446	TOX
6	58600	58800	7	0	0	0.0309201	LOC727842,PRIM2
2	64000	64200	27	2	0.235	0.0309955	VPS54,PELI1
15	39600	39800	21	1	0.205	0.0310709	RPAP1,TYRO3,MGA
2	125400	125600	14	0	0	0.0311463	CNTNAP5
12	110400	110600	10	2	0.259	0.0312217	ATXN2,BRAP
2	27600	27800	14	0	0	0.0312971	GCKR,C2orf16,ZNF512,CCDC121,XAB1,SUPT7L,SLC4A1AP,LOC729833
2	191200	191400	25	1	0.846	0.0313725	LOC729207,NAB1,GLS
8	123200	123400	29	3	0.301	0.031448	HASNT,LOC392265,HAS2,ZHX2
1	99000	99200	31	2	0.299	0.0315234	SNX7,PAP2D
11	23200	23400	35	2	0.248	0.0315988	LOC196188
20	21600	21800	25	3	0.316	0.0316742	PAX1
10	76000	76200	24	1	0.208	0.0317496	ADK,LOC645646
3	98200	98400	29	1	0.223	0.031825	EPHA6
9	138200	138400	14	0	0	0.0319005	LOC643461,LHX3,QSOX2,GPSM1,DNLZ,CARD9,SNAPC4
4	77400	77600	36	1	0.219	0.0319759	STBD1,FLJ25770,SHROOM3
8	114000	114200	18	2	0.214	0.0320513	CSMD3
1	9800	10000	22	2	0.37	0.0321267	CLSTN1,FLJ16126,CTNNBIP1,LZIC,NMNAT1,RBP7
4	67200	67400	24	3	0.298	0.0322021	LOC728048,CENPC1
2	100600	100800	48	0	0	0.0322775	PDCL3,NPAS2
16	71000	71200	13	2	0.331	0.0323529	LOC645478,PMFBP1,ZFHX3
5	147600	147800	31	0	0	0.0324284	LOC402232,SPINK5L3,SPINK7,SPINK9,FBXO38
10	75600	75800	10	0	0	0.0325038	ADK
13	27600	27800	23	3	0.203	0.0325792	hCG_1790806,PAN3,LOC728391,FLT1
10	27400	27600	26	2	0.258	0.0326546	ANKRD26,YME1L1,MASTL,ACBD5,LOC387646
6	115800	116000	24	3	0.223	0.03273	FRK
1	151600	151800	20	0	0	0.0328054	S100A9,S100A12,LOC729544,LOC645900,S100A8,S100A7A,S100A7L2,S100A7,S100A6,S100A5,S100A4,S100A3,S100A2
1	82200	82400	24	1	0.203	0.0328808	LPHN2
9	87600	87800	16	2	0.213	0.0329563	AGTPBP1,MAK10
2	85600	85800	33	2	0.26	0.0330317	MAT2A,GGCX,VAMP8,VAMP5,RNF181,TMEM150,LOC388969,USP39,SFTPB,GNLY
8	42000	42200	19	1	0.225	0.0331071	MYST3,LOC727725,AP3M2,LOC728445,PLAT
2	175000	175200	30	3	0.278	0.0331825	SCRN3,GPR155,LOC442058,WIPF1
7	101800	102000	11	2	0.211	0.0332579	PRKRIP1,ORAI2,ALKBH4,LRWD1,POLR2J,POLR2J3,MGC119295
1	31400	31600	25	2	0.216	0.0333333	NKAIN1,WDR57,ZCCHC17
5	164200	164400	27	0	0	0.0334087	LOC391845,MAT2B
3	186200	186400	42	3	0.322	0.0334842	VPS8,LOC285382,EHHADH
12	75600	75800	32	3	0.269	0.0335596	LOC653079,LOC727789,ZDHHC17,CSRP2,LOC727777
7	5400	5600	27	2	0.221	0.033635	KIAA1856,LOC441193,FBXL18,ACTB,FSCN1
2	28000	28200	25	0	0	0.0337104	BRE,LOC728408
2	63600	63800	15	0	0	0.0337858	LOC51057,MDH1,LOC388955,LOC647112
2	167400	167600	27	3	0.278	0.0338612	XIRP2
16	68800	69000	11	2	0.247	0.0339367	LOC729513,EXOSC6,AARS,DDX19B,DDX19A,NULL,ST3GAL2
2	227400	227600	19	0	0	0.0340121	RHBDD1,COL4A4
11	104200	104400	32	3	0.254	0.0340875	CASP12,CASP4,CASP5,CASP1
20	43200	43400	33	2	0.249	0.0341629	WFDC12,PI3,SEMG1,SEMG2,SLPI,MATN4,RBPJL,SDC4
8	65000	65200	17	0	0	0.0342383	LOC729415,CYP7B1
22	37200	37400	12	1	0.254	0.0343137	KDELR3,DDX17,DMC1,LOC730122,LOC646851,CBY1
6	101800	102000	38	3	0.284	0.0343891	GRIK2
7	64800	65000	3	0	0	0.0344646	LOC644619,LOC441242,SNORA22,VKORC1L1
5	59000	59200	37	2	0.341	0.03454	PDE4D,LOC653198
12	8200	8400	6	1	0.21	0.0346154	ZNF705A,FAM66C,FAM90A1,LOC653113,LOC728644,LOC389634,LOC727970
7	157800	158000	34	1	0.22	0.0346908	PTPRN2
18	59600	59800	42	2	0.236	0.0347662	SERPINB7,SERPINB2,SERPINB10,HMSD,SERPINB8
1	194600	194800	16	0	0	0.0348416	KCNT2
10	3400	3600	40	0	0	0.034917	PITRM1,KLF6
8	47600	47800	14	0	0	0.0349925	LOC728587,KIAA0146
7	20800	21000	39	3	0.202	0.0350679	SP8,LOC222901
19	47400	47600	9	1	0.241	0.0351433	DEDD2,ZNF526,GSK3A,ERF,CIC,PAFAH1B3,PRR19,TMEM145,MEGF8,NULL,CNFN,LIPE
1	82600	82800	31	2	0.209	0.0352187	LPHN2
2	38800	39000	28	0	0	0.0352941	GALM,SFRS7,LOC646640,GEMIN6,DHX57,MORN2,LOC729967
7	84200	84400	19	0	0	0.0353695	hCG_2023776,SEMA3D
11	21600	21800	26	1	0.23	0.0354449	NELL1
9	104600	104800	40	0	0	0.0355204	CYLC2
19	1000	1200	25	1	0.435	0.0355958	ABCA7,HMHA1,POLR2E,GPX4,SBNO2,LOC729119,STK11,C19orf26,ATP5D,LOC729133
14	24800	25000	38	0	0	0.0356712	HMGN2P6,STXBP6,LOC401767
18	39800	40000	19	0	0	0.0357466	KRT8P5,SYT4,SETBP1
14	41600	41800	28	2	0.223	0.035822	LRFN5
5	91400	91600	22	0	0	0.0358974	LOC133789,LOC391810
12	111000	111200	14	0	0	0.0359729	C12orf30,TRAFD1,NULL,C12orf51
3	192200	192400	43	2	0.223	0.0360483	LOC647309,OSTN
6	71400	71600	16	2	0.203	0.0361237	LOC642590,SMAP1
5	68400	68600	20	2	0.252	0.0361991	SLC30A5,CCNB1,CENPH,MRPS36,CDK7
7	149200	149400	4	0	0	0.0362745	LOC401431,ATP6V0E2,ARP11
5	72800	73000	33	2	0.234	0.0363499	LOC644368,BTF3,ANKRA2,UTP15,RGNEF
6	48800	49000	19	3	0.23	0.0364253	LOC442215
3	80800	81000	12	0	0	0.0365008	LOC728290,GBE1
14	38200	38400	29	2	0.368	0.0365762	NULL,SEC23A,LOC283547
16	50200	50400	48	3	0.351	0.0366516	SALL1,hCG_2045437
2	66000	66200	44	2	0.259	0.036727	FLJ16124
17	21200	21400	12	0	0	0.0368024	MAP2K3,KCNJ12,C17orf51
2	61000	61200	38	0	0	0.0368778	REL,LOC344423,PUS10,PEX13,KIAA1841
2	31600	31800	12	0	0	0.0369532	SRD5A2,AK2P2
7	9400	9600	44	1	0.298	0.0370287	PER4,NXPH1
16	68200	68400	17	0	0	0.0371041	NFAT5,NQO1,NOB1,WWP2
1	32400	32600	10	1	0.21	0.0371795	KPNA6,TXLNA,CCDC28B,IQCC,DCDC2B,C1orf91,EIF3I,LOC642940,C1orf90,LCK,HDAC1,MARCKSL1,TSSK3
1	224400	224600	21	1	0.217	0.0372549	ACBD3,MIXL1,LIN9,PARP1
15	39200	39400	25	1	0.201	0.0373303	LOC644949,FAM92A2,EXDL1,CHP,LOC729082,OIP5
12	85000	85200	22	2	0.279	0.0374057	MGAT4C
8	81000	81200	22	0	0	0.0374811	MRPS28,TPD52
2	57800	58000	28	2	0.203	0.0375566	VRK2
22	33800	34000	58	2	0.211	0.037632	ISX,HMG2L1
1	187600	187800	13	1	0.207	0.0377074	LOC647132
7	54400	54600	20	0	0	0.0377828	LOC222005,VSTM2A
2	138200	138400	27	2	0.266	0.0378582	THSD7B,HNMT
13	25200	25400	33	3	0.241	0.0379336	ATP8A2
5	147800	148000	37	0	0	0.038009	FBXO38,HTR4
10	99000	99200	29	1	0.206	0.0380845	ARHGAP19,LOC644202,FRAT1,FRAT2,RRP12,LOC644215,PGAM1,EXOSC1,ZDHHC16
7	158000	158200	26	0	0	0.0381599	PTPRN2,NCAPG2
10	103000	103200	34	2	0.221	0.0382353	LBX1,BTRC
1	119200	119400	39	2	0.229	0.0383107	TBX15,WARS2
1	118000	118200	38	2	0.221	0.0383861	LOC401959,GDAP2
17	25000	25200	6	0	0	0.0384615	SSH2
7	87000	87200	26	1	0.201	0.038537	ABCB1,RUNDC3B
19	41800	42000	15	0	0	0.0386124	ZNF382,ZNF461,ZNF567,LOC728485,ZNF790
2	184600	184800	23	0	0	0.0386878	LOC644877,ZNF804A
1	221200	221400	3	0	0	0.0387632	DISP1,TLR5
7	85200	85400	21	0	0	0.0388386	tcag7.1130,SEMA3D
17	57800	58000	10	1	0.234	0.038914	EFCAB3,METTL2A,TLK2
7	38000	38200	38	1	0.202	0.0389894	EPDR1,STARD3NL
12	73600	73800	36	0	0	0.0390649	KCNC2
1	29000	29200	21	1	0.364	0.0391403	OPRD1,YTHDF2,EPB41
5	170200	170400	14	0	0	0.0392157	RANBP17
17	33800	34000	22	3	0.244	0.0392911	SOCS7,ARHGAP23,SNIP
20	60000	60200	33	0	0	0.0393665	TAF4,LSM14B,PSMA7,SS18L1,GTPBP5
3	129200	129400	13	0	0	0.0394419	KLHDC6,SEC61A1,RUVBL1,EEFSEC
16	68400	68600	23	0	0	0.0395173	WWP2,LOC348174,LOC645282,PDXDC2
1	235600	235800	57	3	0.222	0.0395928	RYR2
17	59200	59400	20	1	0.205	0.0396682	CCDC47,DDX42,FTSJ3,PSMC5,SMARCD2,TCAM1,CSH2,GH2,CSH1,CSHL1,GH1,CD79B,SCN4A
9	106200	106400	39	3	0.22	0.0397436	OR13F1,SMC2,NIPSNAP3A,OR13C4,OR13C3,OR13C8,OR13C5
8	47200	47400	15	0	0	0.039819	KIAA0146,LOC728587
8	86400	86600	21	0	0	0.0398944	CA13,CA1,CA3,CA2
3	126600	126800	30	1	0.226	0.0399698	ZNF148,SNX4,OSBPL11
9	129400	129600	23	3	0.213	0.0400452	STXBP1,C9orf117,PTRH1,TTC16,TOR2A,SH2D3C,CDK9
3	58200	58400	25	0	0	0.0401207	ABHD6,RPP14,PXK,PDHB
12	93800	94000	56	3	0.266	0.0401961	NDUFA12,NR2C1,FGD6
12	107800	108000	28	0	0	0.0402715	DAO,SVOP,USP30
8	32600	32800	57	3	0.25	0.0403469	NRG1
5	111200	111400	26	1	0.223	0.0404223	C5orf13,C5orf26
19	41600	41800	23	1	0.218	0.0404977	LOC644189,ZNF566,ZNF545,LOC728752,ZNF260,ZNF529,ZNF382
21	37400	37600	33	0	0	0.0405732	TTC3,DSCR9,DSCR3
14	63800	64000	29	3	0.262	0.0406486	ESR2,LOC441687,MTHFD1
3	109400	109600	33	1	0.217	0.040724	IFT57,HHLA2,MYH15
20	39200	39400	20	1	0.222	0.0407994	PLCG1,ZHX3,LPIN3
9	79600	79800	24	2	0.205	0.0408748	GNAQ
3	155800	156000	14	0	0	0.0409502	GPR149,MME
19	33800	34000	19	0	0	0.0410256	LOC727780,UQCRFS1
8	53800	54000	29	2	0.319	0.0411011	LOC644727,RB1CC1,LOC644755,NPBWR1
16	70200	70400	13	0	0	0.0411765	MARVELD3,PHLPPL,AP1G1
5	145600	145800	39	3	0.258	0.0412519	LARS,POU4F3,RBM27,TCERG1
12	125200	125400	47	1	0.24	0.0413273	LOC728171,TMEM132B,LOC728173
8	25600	25800	52	2	0.281	0.0414027	EBF2
11	93200	93400	30	0	0	0.0414781	LOC387804,MED17,HEPHL1
7	114800	115000	24	2	0.202	0.0415535	MDFIC,TFEC
2	57000	57200	25	1	0.217	0.041629	LOC647016,CCDC85A
6	35200	35400	27	3	0.261	0.0417044	TCP11,SCUBE3,ZNF76,DEF6
7	55000	55200	55	3	0.244	0.0417798	EGFR
9	3400	3600	26	3	0.225	0.0418552	RFX3
2	78800	79000	38	3	0.245	0.0419306	REG3G
9	33200	33400	29	1	0.213	0.042006	SPINK4,BAG1,CHMP5,NFX1,AQP7
22	26600	26800	28	0	0	0.0420814	PITPNB,TTC28
14	40400	40600	24	1	0.216	0.0421569	LRFN5
2	171000	171200	61	3	0.313	0.0422323	MYO3B
7	86800	87000	37	0	0	0.0423077	CROT,ABCB4,ABCB1
17	54000	54200	14	3	0.203	0.0423831	TEX14,hCG_1642624,RAD51C,PPM1E
17	50000	50200	32	2	0.26	0.0424585	TOM1L1
6	84400	84600	23	0	0	0.0425339	SNAP91,C6orf159
22	28400	28600	41	1	0.215	0.0426094	NF2,CABP7,ZMAT5,UCRC,ASCC2,MTMR3
1	225400	225600	24	1	0.21	0.0426848	CDC42BPA
12	85200	85400	21	0	0	0.0427602	MGAT4C
8	79000	79200	26	0	0	0.0428356	PKIA
1	246800	247000	4	0	0	0.042911	OR2T34,OR2T10,OR2T11,OR2T35,OR2T27,SH3BP5L,OR5BU1
9	37400	37600	46	0	0	0.0429864	GRHPR,ZBTB5,POLR1E,FBXO10,C9orf105
1	69000	69200	26	0	0	0.0430618	DEPDC1
5	96400	96600	35	0	0	0.0431373	LOC642737,LIX1,RIOK2
12	71200	71400	23	0	0	0.0432127	TRHDE
2	174800	175000	32	2	0.221	0.0432881	OLA1,LOC644158,LOC402112,CIR,FLJ46347,LOC644224,SCRN3
1	41400	41600	21	1	0.244	0.0433635	SCMH1
3	77800	78000	34	2	0.29	0.0434389	ROBO2
1	187200	187400	16	0	0	0.0435143	LOC647132,FAM5C
7	1400	1600	15	0	0	0.0435897	MICALL2,INTS1,MAFK,TMEM184A,PSMG3
10	35600	35800	8	0	0	0.0436652	CCNY,LOC729818
7	62400	62600	5	0	0	0.0437406	LOC643955,ZNF680,LOC644017
19	2800	3000	40	3	0.248	0.043816	ZNF555,ZNF556,ZNF57,ZNF77,TLE6,TLE2,AES
8	122400	122600	44	3	0.385	0.0438914	HAS2
7	125400	125600	21	2	0.205	0.0439668	GRM8
17	37200	37400	21	1	0.223	0.0440422	JUP,SC65,FKBP10,NT5C3L,KLHL10,KLHL11,ACLY,TTC25,CNP,DNAJC7
5	33200	33400	34	1	0.208	0.0441176	LOC728553,TARS
2	26600	26800	39	2	0.35	0.0441931	OTOF,LOC339778,CIB4,KCNK3
12	9200	9400	48	3	0.225	0.0442685	PZP,LOC642846,LOC728704
15	73600	73800	14	1	0.337	0.0443439	PTPN9,SNUPN,IMP3,SH3PX3,CSPG4,ODF3L1
4	145000	145200	6	0	0	0.0444193	GYPE,LOC646561,GYPB
4	84000	84200	10	0	0	0.0444947	SEC31A,THAP9,LIN54,COPS4
4	61000	61200	32	1	0.243	0.0445701	LOC644419
1	46800	47000	31	0	0	0.0446456	MKNK1,MOBKL2C,ATPAF1,LOC374973,KIAA0494,CYP4B1
9	84800	85000	35	2	0.237	0.044721	RASEF,FRMD3
4	36400	36600	20	0	0	0.0447964	FLJ16686,KIAA1239,CENTD1
6	30200	30400	50	0	0	0.0448718	TRIM31,TRIM40,TRIM10,TRIM15,TRIM26,FLJ45422,TRIM39
9	138800	139000	17	0	0	0.0449472	TMEM141,KIAA1984,C9orf86,LOC389813,PHPT1,MAMDC4,EDF1,TRAF2,FBXW5,C8G,LCN12,PTGDS,FLJ45224
1	9600	9800	16	1	0.22	0.0450226	LOC729158,C1orf200,PIK3CD,CLSTN1
19	62800	63000	35	1	0.203	0.045098	ZNF530,ZNF134,ZNF211,ZSCAN4,ZNF551,ZNF154,ZNF671,ZNF776,ZNF586,ZNF552
3	155600	155800	23	0	0	0.0451735	GPR149
4	137000	137200	15	0	0	0.0452489	LOC646292,PCDH18,LOC646316
7	143000	143200	4	0	0	0.0453243	FAM139A,CTAGE6,FAM115A,NULL
8	81400	81600	27	1	0.205	0.0453997	LOC340443,ZBTB10
6	62200	62400	5	0	0	0.0454751	LOC727798,KHDRBS2
18	800	1000	49	3	0.285	0.0455505	LOC645045,LOC645053,YES1,LOC441806,ADCYAP1
14	41000	41200	20	0	0	0.0456259	LRFN5
8	114200	114400	20	1	0.201	0.0457014	CSMD3
9	88000	88200	23	1	0.207	0.0457768	C9orf153,ISCA1,ZCCHC6,LOC392358
11	102600	102800	27	1	0.252	0.0458522	DYNC2H1
6	154000	154200	34	3	0.252	0.0459276	LOC729635,OPRM1
2	132400	132600	5	1	0.223	0.046003	NULL,LOC730072,LOC730075,LOC730076,LOC554226
3	5200	5400	37	2	0.224	0.0460784	EDEM1
8	145400	145600	13	0	0	0.0461538	C8orf30A,BOP1,HSF1,DGAT1,SCRT1,LOC728000,C8ORFK29,FBXL6,GPR172A,ADCK5,CPSF1
17	36000	36200	37	2	0.213	0.0462293	CCR7,SMARCE1,KRT222P,KRT24,KRT223P,KRT25,KRT26,KRT27
1	192200	192400	34	0	0	0.0463047	LOC647167,CDC73
11	128400	128600	22	3	0.215	0.0463801	RICS,LOC729672
6	32600	32800	70	3	0.267	0.0464555	HLA-DRB5,HLA-DRB6,HLA-DRB1,HLA-DQA1,HLA-DQB1,HLA-DQA2
11	1800	2000	37	3	0.283	0.0465309	SYT8,TNNI2,LSP1,LOC728008,TNNT3,MRPL23,H19
5	135000	135200	41	3	0.244	0.0466063	CXCL14,LOC729304,LOC153328
1	151400	151600	63	2	0.408	0.0466817	SPRR2G,LELP1,LOC391102,LOR,PGLYRP3,PGLYRP4,S100A9
20	41400	41600	38	1	0.223	0.0467572	SFRS6,L3MBTL
14	25000	25200	45	2	0.238	0.0468326	LOC401767
9	95800	96000	32	2	0.223	0.046908	PTPDC1,BARX1,ZNF169
6	88000	88200	30	0	0	0.0469834	ZNF292,GJB7,LOC644016,LOC728362,C6orf162,C6orf163,C6orf165
11	29000	29200	29	3	0.26	0.0470588	LOC401677,METT5D1,KCNA4
3	87400	87600	36	1	0.364	0.0471342	POU1F1,KRT8P25
9	99400	99600	34	1	0.211	0.0472097	TMOD1,C9orf97,NCBP1,XPA,KRT18P13,FOXE1
2	169600	169800	40	0	0	0.0472851	ABCB11,DHRS9,LRP2
14	100000	100200	27	0	0	0.0473605	WDR25,BEGAIN,C14orf70
18	40000	40200	21	2	0.205	0.0474359	KRT8P5,SETBP1
13	41000	41200	52	2	0.203	0.0475113	KIAA0564
15	65400	65600	12	0	0	0.0475867	IQCH,LOC145853
9	70000	70200	1	0	0	0.0476621	CBWD3,FOXD4L2,PGM5
6	12400	12600	49	3	0.223	0.0477376	EDN1,LOC653232
11	77600	77800	19	0	0	0.047813	USP35,GAB2,LOC729944
2	225800	226000	35	0	0	0.0478884	KIAA1486
17	38600	38800	5	0	0	0.0479638	NBR1,NULL,TMEM106A,ARL4D
15	47800	48000	31	3	0.223	0.0480392	LOC645453,ATP8B4
17	77800	78000	20	0	0	0.0481146	CSNK1D,CD7,SECTM1,FLJ35767,UTS2R,FLJ22222,HEXDC,C17orf62
4	45200	45400	14	0	0	0.04819	LOC391648,GABRG1
1	56800	57000	36	1	0.236	0.0482655	PPAP2B,PRKAA2,C1orf168
10	99200	99400	35	2	0.273	0.0483409	ZDHHC16,MMS19,UBTD1,ANKRD2,C10orf65,C10orf62,C10orf83,PI4K2A
5	82600	82800	28	2	0.278	0.0484163	XRCC4,VCAN
2	5000	5200	28	0	0	0.0484917	LOC727982
18	18400	18600	18	0	0	0.0485671	LOC646583,RBBP8,LOC646595
8	21400	21600	40	1	0.217	0.0486425	LOC646608,GFRA2
4	56000	56200	17	0	0	0.0487179	CLOCK,PDCL2,NMU
3	120200	120400	38	2	0.244	0.0487934	IGSF11,C3orf30,UPK1B
7	3400	3600	55	1	0.241	0.0488688	SDK1
14	72800	73000	17	0	0	0.0489442	PAPLN,NUMB
3	88000	88200	25	2	0.319	0.0490196	HTR1F,CGGBP1,LOC728397
11	100600	100800	31	0	0	0.049095	PGR,TRPC6
13	55200	55400	16	0	0	0.0491704	RP11-365K22.1,FLJ40296
6	97200	97400	47	3	0.25	0.0492459	LOC442237,FHL5,GPR63
7	87200	87400	13	0	0	0.0493213	RUNDC3B,SLC25A40,DBF4,ADAM22
7	61400	61600	1	0	0	0.0493967	LOC728736
9	122400	122600	16	0	0	0.0494721	MEGF9,LOC392387,FBXW2,LOC402377
17	69800	70000	44	3	0.221	0.0495475	DNAI2,KIF19,LOC388419,GPR142,GPRC5C,CD300A
3	168400	168600	23	0	0	0.0496229	FLJ23049,ZBBX
4	57000	57200	35	3	0.251	0.0496983	PAICS,SRP72,ARL9,HOPX

## Sheet: Tibetan-CHB
chromosome	start_kb	end_kp	probe_num	large_num	large_avg	emperical P	genes
1	229200	229400	89	4	0.613	7.41675e-05	ARV1,FAM89A,LOC644006,TRIM67,FLJ30430
17	55400	55600	64	6	0.43	0.000148335	LOC51136,DHX40P,HEATR6,LOC645638,LOC653653,CA4
2	46400	46600	122	39	0.402	0.000222502	EPAS1,LOC388946,ATP6V1E2
1	229400	229600	93	5	0.4	0.00029667	TRIM67,C1orf131,GNPAT,EXOC8,C1orf124,EGLN1
2	63000	63200	81	9	0.391	0.000370837	EHBP1,LOC647104,OTX1
2	63200	63400	55	5	0.365	0.000445005	OTX1,LOC51057
4	60400	60600	63	4	0.347	0.000519172	LOC644419,LPHN3
2	46600	46800	109	40	0.336	0.00059334	ATP6V1E2,RHOQ,PIGF,CRIPT,LOC730078,SOCS5
19	43800	44000	102	11	0.332	0.000667507	MAP4K1,EIF3K,ACTN4,CAPN12,LGALS7,LOC728910,GAL7,LGALS4,ECH1
4	99800	100000	71	21	0.33	0.000741675	TSPAN5,EIF4E
10	10400	10600	77	4	0.329	0.000815842	TCEB1P3,CUGBP2
19	43600	43800	144	19	0.328	0.00089001	RASGRP4,RYR1,MAP4K1
11	600	800	151	4	0.321	0.000964177	KIAA1542,IRF7,MUPCDH,SCT,DRD4,DEAF1,TMEM80,EPS8L2,TALDO1,PDDC1,CEND1,SLC25A22,LRDD
7	124600	124800	61	7	0.319	0.00103834	NULL,POT1,LOC646841
11	34200	34400	103	4	0.318	0.00111251	ABTB2,CAT
2	46200	46400	124	5	0.317	0.00118668	PRKCE,EPAS1
4	60600	60800	50	15	0.317	0.00126085	LOC644419,LPHN3
2	62800	63000	85	5	0.317	0.00133501	EHBP1
13	112800	113000	187	6	0.313	0.00140918	F7,F10,PROZ,PCID2,CUL4A,LAMP1
3	53000	53200	76	19	0.309	0.00148335	SFMBT1,LOC401068,RFT1,PRKCD
19	18000	18200	167	7	0.309	0.00155752	ARRDC2,IL12RB1,MAST3,PIK3R2,IFI30,FKSG24,RAB3A,PDE4C
11	63000	63200	111	11	0.306	0.00163168	HRASLS5,LGALS12,RARRES3,HRASLS2,HRASLS3,DKFZP564J0863
4	100200	100400	181	7	0.304	0.00170585	METAP1,ADH5,ADH4,ADH6,ADH1A
4	100000	100200	52	18	0.304	0.00178002	EIF4E,LOC728710,METAP1
22	48800	49000	112	4	0.304	0.00185419	RP3-355C18.2,MLC1,MOV10L1,PANX2,LOC644111,TRABD,RP3-402G11.5,SELO,TUBGCP6
3	170600	170800	76	8	0.303	0.00192835	MDS1,LOC730004
6	92800	93000	76	5	0.301	0.00200252	EPHA7
6	32600	32800	271	35	0.301	0.00207669	HLA-DRB5,HLA-DRB6,HLA-DRB1,HLA-DQA1,HLA-DQB1,HLA-DQA2
17	57000	57200	79	14	0.301	0.00215086	NACA2,BRIP1
1	185600	185800	74	5	0.301	0.00222502	C1orf99,PLA2G4A
17	2000	2200	77	10	0.298	0.00229919	SMG6,SRR,LOC440396,TSR1,SGSM2
15	25600	25800	97	9	0.298	0.00237336	OCA2
5	83400	83600	75	5	0.298	0.00244753	EDIL3
12	118800	119000	73	14	0.298	0.00252169	CIT,CCDC64
7	124800	125000	50	7	0.297	0.00259586	POT1,LOC646841
4	94400	94600	57	5	0.297	0.00267003	GRID2
15	25800	26000	85	19	0.296	0.0027442	OCA2
9	101200	101400	37	7	0.296	0.00281836	SEC61B,NR4A3
6	58800	59000	18	6	0.296	0.00289253	LOC727842
1	216800	217000	77	4	0.295	0.0029667	TGFB2,LOC643717
13	47600	47800	50	4	0.294	0.00304087	MED4,ITM2B,RB1
7	73200	73400	97	11	0.294	0.00311503	EIF4H,LAT2,RFC2,CLIP2
4	135000	135200	44	15	0.291	0.0031892	LOC132430,PABPC4L
2	46800	47000	98	15	0.29	0.00326337	SOCS5,LOC388948,MCFD2
3	189400	189600	76	17	0.29	0.00333754	FLJ42393,LPP
19	15800	16000	155	16	0.289	0.0034117	CYP4F2,LOC729642,LOC729645,LOC646596,LOC440511,LOC729654,CYP4F11,OR10H4,LOC646610,LOC126536
19	2800	3000	94	9	0.289	0.00348587	ZNF555,ZNF556,ZNF57,ZNF77,TLE6,TLE2,AES
21	33600	33800	180	21	0.289	0.00356004	IL10RB,IFNAR1,IFNGR2,TMEM50B,C21orf55,GART
9	36800	37000	135	5	0.288	0.00363421	PAX5
20	600	800	152	4	0.288	0.00370837	SCRT2,LOC727883,C20orf54,FAM110A,ANGPT4
1	203000	203200	85	4	0.287	0.00378254	NFASC,LRRN2
2	147600	147800	44	8	0.284	0.00385671	LOC728773,ACVR2A
1	118800	119000	64	4	0.284	0.00393088	LOC343492,TBX15
13	72400	72600	65	4	0.283	0.00400504	PIBF1,KLF5,FABP5L1
10	36400	36600	65	6	0.283	0.00407921	LOC439954
2	64000	64200	86	15	0.282	0.00415338	VPS54,PELI1
6	57600	57800	35	10	0.282	0.00422755	PRIM2,LOC730180
10	44800	45000	64	5	0.282	0.00430171	RASSF4,C10orf25,ZNF22,LOC728509,LOC643321,LOC441553
2	226800	227000	71	9	0.282	0.00437588	LOC646736
2	49000	49200	123	6	0.281	0.00445005	LOC646936,FSHR
9	71800	72000	74	14	0.281	0.00452422	MAMDC2
2	63800	64000	66	15	0.281	0.00459838	LOC647112,UGP2,FLJ36848,VPS54
2	225600	225800	55	6	0.281	0.00467255	DOCK10,KIAA1486
17	67400	67600	75	4	0.278	0.00474672	FLJ37644
4	60800	61000	65	15	0.277	0.00482089	LOC644419,LPHN3
16	16800	17000	87	7	0.277	0.00489505	LOC441750,XYLT1
20	44200	44400	107	6	0.276	0.00496922	CD40,CDH22,LOC728443,SLC35C2
7	22600	22800	113	22	0.276	0.00504339	MGC87042,IL6,TOMM7
7	2400	2600	82	10	0.275	0.00511756	LOC402634,CHST12,LFNG,C7orf27,IQCE
11	116200	116400	76	5	0.275	0.00519172	APOA4,APOC3,APOA1,KIAA0999
18	49200	49400	52	11	0.274	0.00526589	DCC,LOC390856
21	34000	34200	86	8	0.273	0.00534006	ITSN1,ATP5O
18	49000	49200	64	20	0.272	0.00541423	DCC
2	63400	63600	50	22	0.272	0.00548839	LOC51057
2	38000	38200	124	13	0.271	0.00556256	FAM82A,CYP1B1,C2orf58
11	2200	2400	107	5	0.271	0.00563673	ASCL2,C11orf21,TSPAN32,hCG_1995786,CD81,TSSC4,TRPM5
4	125800	126000	84	5	0.27	0.0057109	ANKRD50,LOC729377
18	44200	44400	80	5	0.27	0.00578506	LOC647055,KIAA0427
15	52400	52600	76	15	0.269	0.00585923	UNC13C
16	65600	65800	129	11	0.269	0.0059334	FLJ37464,CBFB,C16orf70,MGC4655,TRADD,FBXL8,HSF4,NOL3,EXOC3L,LOC653319,E2F4,ELMO3,LRRC29
11	7400	7600	134	6	0.269	0.00600757	SYT9,OLFML1,PPFIBP2
3	6400	6600	72	5	0.268	0.00608173	GRM7
8	84400	84600	50	6	0.268	0.0061559	HNRPA1P4,RALYL
4	81800	82000	46	8	0.268	0.00623007	C4orf22
4	100400	100600	174	13	0.267	0.00630423	ADH1A,ADH1B,ADH1C,ADH7
17	1800	2000	95	16	0.267	0.0063784	RTN4RL1,DPH1-OVCA2,DPH1,OVCA2,LOC727986,HIC1,SMG6
4	38400	38600	128	5	0.267	0.00645257	LOC727965,TLR10,TLR1,TLR6,FAM114A1
1	234600	234800	125	9	0.267	0.00652674	EDARADD,LGALS8,HEATR1
6	134000	134200	54	12	0.267	0.0066009	EYA4,TCF21
12	125000	125200	101	4	0.267	0.00667507	LOC728171
9	33400	33600	119	4	0.266	0.00674924	AQP7,AQP3,NOL6,ANKRD18B,TRBV20OR9-2
15	55400	55600	147	4	0.265	0.00682341	LOC283663,TCF12,CGNL1
7	73400	73600	95	16	0.265	0.00689757	CLIP2,GTF2IRD1
11	106200	106400	72	7	0.265	0.00697174	LOC642732,GUCY1A2
6	7800	8000	107	7	0.263	0.00704591	BMP6,TXNDC5,MUTED
12	46600	46800	113	6	0.263	0.00712008	VDR,TMEM106C,COL2A1,LOC728181,LOC728114,SENP1,PFKM
2	63600	63800	51	12	0.263	0.00719424	LOC51057,MDH1,LOC388955,LOC647112
20	7400	7600	84	6	0.263	0.00726841	HAO1
7	38200	38400	106	4	0.262	0.00734258	STARD3NL,TRGC2,TRGJ2,TRGJP2,TARP,TRGJP1,TRGV11,TRGVB,TRGV10,TRGV9,TRGVA,TRGV8,TRGV7,TRGV6,TRGV5P,TRGV4,TRGV3,AMPH,TRGV2,TRGV1
3	6600	6800	96	11	0.262	0.00741675	GRM7
5	84600	84800	54	12	0.262	0.00749091	LOC402219,EDIL3
2	26400	26600	98	8	0.262	0.00756508	GPR113,SELI,C2orf39,OTOF
7	92200	92400	65	13	0.262	0.00763925	CDK6
9	124200	124400	95	8	0.262	0.00771342	PTGS1,OR1J1,OR1J2,OR1J4,OR1N1,OR1N2,OR1L8,OR1Q1
2	141600	141800	82	10	0.262	0.00778758	LRP1B
10	102600	102800	133	10	0.26	0.00786175	PAX2,C10orf6,SEMA4G,MRPL43,C10orf2,LZTS2,NULL,PDZD7,SFXN3
1	208200	208400	46	5	0.259	0.00793592	SYT14
3	191400	191600	95	10	0.259	0.00801009	LOC391603,CLDN1,CLDN16
16	66200	66400	94	7	0.259	0.00808425	CTCF,RLTPR,ACD,PARD6A,C16orf48,LOC388284,GFOD2,RANBP10,TSNAXIP1
16	17200	17400	105	7	0.259	0.00815842	XYLT1
19	19600	19800	114	10	0.259	0.00823259	EDG4,GMIP,ATP13A1,ZNF101,ZNF14,ZNF506
14	100000	100200	86	5	0.259	0.00830676	WDR25,BEGAIN,C14orf70
10	99600	99800	92	13	0.258	0.00838092	C10orf132,CRTAC1
7	2800	3000	118	4	0.257	0.00845509	GNA12,CARD11
12	51000	51200	183	8	0.257	0.00852926	KRT83,KRT85,KRT84,KRT82,KRT75,KRT6B,KRT6C,KRT6A,NULL,KRT5
13	40000	40200	79	6	0.256	0.00860343	FOXO1,MRPS31
12	123800	124000	110	4	0.256	0.00867759	SCARB1,UBC,LOC644022,DHX37
20	57400	57600	109	8	0.255	0.00875176	EDN3,LOC645605,PHACTR3
7	137400	137600	92	4	0.255	0.00882593	AKR1D1,LOC442727
19	55000	55200	145	4	0.255	0.0089001	AP2A1,FUZ,MED25,PTOV1,PNKP,AKT1S1,TBC1D17,IL4I1,NUP62,ATF5,SIGLEC11,SIGLECP16,VRK3
15	95800	96000	86	4	0.255	0.00897426	ARRDC4
1	244800	245000	72	5	0.255	0.00904843	C1orf71,SCCPDH
17	52400	52600	82	5	0.254	0.0091226	COIL,SCPEP1,RNF126P1,LOC729417,AKAP1
3	183800	184000	93	5	0.254	0.00919677	LOC402152,LOC730203,ATP11B
8	122200	122400	80	7	0.254	0.00927093	SNTB1,HAS2
2	26600	26800	70	5	0.253	0.0093451	OTOF,LOC339778,CIB4,KCNK3
3	58000	58200	125	15	0.253	0.00941927	FLNB,DNASE1L3,ABHD6
16	60800	61000	85	4	0.253	0.00949344	CDH8
1	208400	208600	83	8	0.252	0.0095676	SYT14,C1orf133,SERTAD4,LOC728063,HHAT
1	145400	145600	99	5	0.252	0.00964177	BCL9,ACP6
3	10600	10800	102	5	0.251	0.00971594	ATP2B2,SLC6A11
2	31000	31200	92	4	0.251	0.00979011	GALNT14
19	56400	56600	110	4	0.251	0.00986427	CD33,FLJ40235,LOC402665,LOC147645,ETFB,CLDND2,NKG7,LIM2,LOC147646,SIGLEC10
2	129800	130000	77	8	0.251	0.00993844	LOC151121,LOC402102,A26C1B
5	136200	136400	82	7	0.251	0.0100126	LOC391834,SPOCK1
12	56000	56200	93	20	0.25	0.0100868	R3HDM2,INHBC,INHBE,GLI1,ARHGAP9,MARS,DDIT3
2	24200	24400	60	16	0.25	0.0101609	LOC375190,FLJ30851,LOC729702,ITSN2
5	122800	123000	50	8	0.25	0.0102351	LOC644557,CSNK1G3,KRT18P16
4	12600	12800	109	5	0.249	0.0103093	HSP90AB2P
1	82600	82800	65	6	0.249	0.0103834	LPHN2
2	138800	139000	50	9	0.249	0.0104576	LOC647002,SPOPL
8	28400	28600	62	8	0.249	0.0105318	FBXO16,FZD3,LOC730056
2	240800	241000	75	5	0.249	0.0106059	OTOS,GPC1
20	16400	16600	136	7	0.248	0.0106801	C20orf23,SNRPB2
5	123000	123200	79	10	0.248	0.0107543	KRT18P16,CSNK1G3
14	72800	73000	54	12	0.248	0.0108285	PAPLN,NUMB
17	52200	52400	81	7	0.248	0.0109026	C17orf67,LOC729430,DGKE,TRIM25,COIL
8	145600	145800	153	11	0.248	0.0109768	CPSF1,SLC39A4,VPS28,NFKBIL2,CYHR1,KIFC2,FOXH1,PPP1R16A,GPT,MFSD3,RECQL4,LRRC14,MGC70857,KIAA1688
12	56200	56400	118	11	0.248	0.011051	DDIT3,MBD6,DCTN2,KIF5A,PIP4K2C,DTX3,GEFT,SLC26A10,B4GALNT1,LOC441641,OS9
1	21400	21600	106	6	0.248	0.0111251	ECE1,LOC729765
4	94200	94400	51	13	0.247	0.0111993	GRID2
9	82200	82400	105	12	0.247	0.0112735	LOC347119
2	147400	147600	49	8	0.247	0.0113476	LOC728773,ACVR2A
22	44000	44200	93	33	0.247	0.0114218	C22orf9,UPK3A,FAM118A,SMC1B,RIBC2
2	142200	142400	110	5	0.247	0.011496	LRP1B
11	86200	86400	95	9	0.246	0.0115701	PRSS23,FZD4,TMEM135
4	96600	96800	110	7	0.246	0.0116443	UNC5C
4	126400	126600	79	7	0.246	0.0117185	FAT4
11	86000	86200	101	21	0.245	0.0117926	ME3,PRSS23
2	148000	148200	78	7	0.245	0.0118668	ACVR2A
19	5000	5200	93	4	0.245	0.011941	JMJD2B,PTPRS
6	34200	34400	91	11	0.244	0.0120151	GRM4,KRT18P9,HMGA1,CYCSL1,LOC729916,C6orf1,LOC646766,NUDT3
10	85800	86000	121	5	0.244	0.0120893	LRIT2,GHITM,C10orf99,PCDH21,LRIT1,RGR
8	3600	3800	207	9	0.244	0.0121635	CSMD1
2	224200	224400	61	4	0.244	0.0122376	SCG2,LOC646696,AP1S3
1	4600	4800	119	9	0.244	0.0123118	AJAP1
2	20400	20600	110	4	0.244	0.012386	PUM2,LOC729606,RHOB,hCG_1795065
16	68400	68600	47	10	0.244	0.0124601	WWP2,LOC348174,LOC645282,PDXDC2
16	81200	81400	181	4	0.244	0.0125343	CDH13
11	30600	30800	69	5	0.244	0.0126085	MPPED2,DCDC5
16	9600	9800	113	4	0.243	0.0126826	GRIN2A
2	38200	38400	117	4	0.243	0.0127568	C2orf58,ARL6IP2,LOC391367
7	129200	129400	59	6	0.243	0.012831	NRF1,UBE2H
14	94600	94800	80	5	0.243	0.0129051	DICER1,FLJ45244,CLMN
17	59400	59600	80	6	0.243	0.0129793	SCN4A,LOC645966,ICAM2,ERN1,SNORA76,TEX2
17	33800	34000	83	6	0.243	0.0130535	SOCS7,ARHGAP23,SNIP
9	4000	4200	183	11	0.243	0.0131276	GLIS3
1	150600	150800	81	8	0.243	0.0132018	FLG2,CRNN,LCE5A,CRCT1,LCE3E
9	129600	129800	153	10	0.243	0.013276	FPGS,ENG,AK1,ST6GALNAC6,ST6GALNAC4,PIP5KL1,DPM2,FAM102A,LOC729758
10	36000	36200	74	5	0.242	0.0133501	LOC439954,GJD4
2	47000	47200	137	5	0.242	0.0134243	MCFD2,TTC7A,C2orf61
13	39400	39600	69	5	0.242	0.0134985	LOC646953,COG6
2	130200	130400	64	5	0.242	0.0135726	LOC729958,A26C1B,LOC389033
9	7000	7200	152	10	0.242	0.0136468	JMJD2C
6	90200	90400	63	7	0.242	0.013721	ANKRD6
11	39600	39800	66	6	0.241	0.0137951	LOC646388,LRRC4C
12	0	200	82	4	0.241	0.0138693	IQSEC3,TMEM16F,SLC6A12,SLC6A13
9	14400	14600	155	12	0.241	0.0139435	NFIB,ZDHHC21
14	98400	98600	127	4	0.241	0.0140177	LOC730224,BCL11B
11	30800	31000	63	12	0.241	0.0140918	DCDC5
2	125800	126000	55	5	0.241	0.014166	CNTNAP5
18	60200	60400	83	7	0.241	0.0142402	C18orf20,SERPINB8
3	190800	191000	84	5	0.241	0.0143143	TP63
12	98400	98600	67	6	0.24	0.0143885	ANKS1B,FAM71C
5	36400	36600	109	7	0.24	0.0144627	RANBP3L,SLC1A3
17	32400	32600	95	17	0.239	0.0145368	AATF,ACACA,LOC729858
20	48400	48600	94	4	0.239	0.014611	LOC284751,PTPN1
17	74600	74800	147	6	0.239	0.0146852	FLJ21865,HRNBP3
12	103400	103600	388	5	0.239	0.0147593	CHST11
5	161400	161600	61	11	0.239	0.0148335	GABRG2
21	33400	33600	239	8	0.238	0.0149077	NULL,hCG_2045804,IFNAR2,IL10RB
9	3800	4000	153	9	0.238	0.0149818	GLIS3
4	141400	141600	71	12	0.238	0.015056	SCOC,CLGN,LOC152586
5	151000	151200	109	11	0.238	0.0151302	SPARC,ATOX1,hCG_1641617,LOC729421,G3BP1,GLRA1
8	25200	25400	107	4	0.238	0.0152043	DOCK5,GNRH1,KCTD9,CDCA2
12	80600	80800	55	4	0.237	0.0152785	PPFIA2
3	64000	64200	135	6	0.237	0.0153527	PSMD6,PRICKLE2
2	139000	139200	79	5	0.237	0.0154268	SPOPL,NXPH2
21	33800	34000	88	16	0.237	0.015501	GART,SON,DONSON,CRYZL1,ITSN1
15	23400	23600	146	4	0.237	0.0155752	ATP10A
6	62200	62400	32	6	0.237	0.0156493	LOC727798,KHDRBS2
5	35800	36000	163	10	0.236	0.0157235	SPEF2,IL7R,CAPSL,UGT3A1
3	1600	1800	119	5	0.236	0.0157977	LOC391504,LOC727810
6	34400	34600	79	13	0.236	0.0158718	NUDT3,RPS10,PACSIN1
1	118600	118800	70	8	0.236	0.015946	SPAG17,LOC343492
4	187800	188000	79	4	0.236	0.0160202	FAT
16	15800	16000	143	7	0.236	0.0160943	MYH11,C16orf63,LOC646672,ABCC1
20	13800	14000	61	4	0.236	0.0161685	SEL1L2,MACROD2
12	8000	8200	100	9	0.236	0.0162427	SLC2A3,FOXJ2,C3AR1,NECAP1,CLEC4A,POU5F1P3,ZNF705A
18	32000	32200	107	4	0.236	0.0163168	ELP2,MOCOS,FHOD3
10	33600	33800	95	4	0.235	0.016391	NRP1
10	1200	1400	114	5	0.235	0.0164652	C10orf139,LOC642927,ADARB2
12	122800	123000	94	6	0.235	0.0165393	ATP6V0A2,DNAH10,CCDC92
6	142400	142600	55	4	0.235	0.0166135	LOC645503,NMBR,VTA1
9	34000	34200	53	11	0.235	0.0166877	UBAP2,WDR40A,UBAP1
12	131800	132000	77	6	0.235	0.0167618	PGAM5,KIAA0692,GOLGA3,LOC727826,CHFR,ZNF605
6	800	1000	114	4	0.235	0.016836	LOC729439,EXOC2,LOC730031,LOC442150,NULL
6	7000	7200	63	4	0.235	0.0169102	LOC728570,LOC643936,RREB1
1	119200	119400	96	12	0.234	0.0169844	TBX15,WARS2
2	152600	152800	62	8	0.234	0.0170585	CACNB4,STAM2
6	52200	52400	133	9	0.234	0.0171327	IL17F,MCM3,PAQR8,LOC647163,EFHC1
3	22000	22200	124	4	0.233	0.0172069	ZNF385D,LOC728516
3	1800	2000	125	8	0.233	0.017281	LOC727810,CNTN4
1	82800	83000	103	5	0.233	0.0173552	LPHN2
12	25000	25200	113	5	0.233	0.0174294	BRI3P2,LOC196415,LOC645177,LRMP,CASC1
20	55000	55200	147	6	0.233	0.0175035	LOC728902,BMP7
4	14600	14800	72	6	0.232	0.0175777	LOC441009,CPEB2
3	57800	58000	83	4	0.232	0.0176519	SLMAP,FLNB
10	19600	19800	83	5	0.232	0.017726	C10orf112,ARL5B,PLXDC2
2	119400	119600	82	6	0.232	0.0178002	MARCO,C1QL2
2	59800	60000	114	7	0.232	0.0178744	LOC647038
22	16600	16800	122	9	0.232	0.0179485	BID,MICAL3,LOC729269
3	27400	27600	72	4	0.232	0.0180227	SLC4A7,LOC643634
8	108400	108600	92	7	0.231	0.0180969	ANGPT1
7	72600	72800	109	5	0.231	0.018171	BCL7B,TBL2,MLXIPL,VPS37D,WBSCR18,WBSCR22,STX1A,ABHD11
5	98600	98800	41	4	0.231	0.0182452	LOC728093,CHD1
5	33600	33800	118	4	0.231	0.0183194	ADAMTS12
12	132000	132200	86	5	0.231	0.0183935	ZNF605,ZNF26,ZNF84,ZNF140
1	68200	68400	124	6	0.231	0.0184677	DIRAS3,GPR177,LOC645291
20	1800	2000	141	5	0.231	0.0185419	LOC728018,SIRPA,LOC727993,PDYN,STK35
2	234200	234400	329	6	0.231	0.018616	UGT1A10,UGT1A9,UGT1A7,UGT1A6,UGT1A5,UGT1A4,UGT1A3,UGT1A1,UGT1A8,LOC339766
1	164000	164200	82	7	0.23	0.0186902	TMCO1,LOC391126,UCK2
9	129400	129600	105	8	0.23	0.0187644	STXBP1,C9orf117,PTRH1,TTC16,TOR2A,SH2D3C,CDK9
6	58400	58600	33	4	0.23	0.0188385	GAPDHP15,LOC727842
3	192000	192200	77	4	0.23	0.0189127	LOC647309,IL1RAP,OSTN
10	111200	111400	54	4	0.229	0.0189869	LOC645318,XPNPEP1
4	134800	135000	46	7	0.229	0.019061	PCDH10,LOC132430,PABPC4L
1	194200	194400	74	7	0.229	0.0191352	KCNT2
5	21800	22000	123	13	0.228	0.0192094	CDH12,LOC643300
6	18600	18800	75	10	0.228	0.0192835	RNF144B
1	220800	221000	94	4	0.228	0.0193577	TAF1A,MIA3,C1orf80,C1orf58,LOC648154,FLJ43505
20	14600	14800	102	7	0.228	0.0194319	MACROD2
5	67200	67400	89	4	0.228	0.019506	LOC643631,PIK3R1
1	190400	190600	58	18	0.228	0.0195802	RGS18,LOC647150,RGS21
1	55800	56000	109	4	0.228	0.0196544	NULL,USP24
5	170000	170200	104	4	0.227	0.0197285	KCNIP1,GABRP
4	80600	80800	61	4	0.227	0.0198027	GK2,ARD1B,ANTXR2
2	18800	19000	68	6	0.227	0.0198769	NT5C1B,FLJ41481
16	66400	66600	117	14	0.227	0.019951	TSNAXIP1,CENPT,THAP11,NUTF2,EDC4,NRN1L,PSKH1,CTRL,PSMB10,LCAT,SLC12A4,DPEP3,DPEP2
12	125200	125400	85	9	0.227	0.0200252	LOC728171,TMEM132B,LOC728173
12	122600	122800	96	30	0.227	0.0200994	RILPL1,LOC728618,TMED2,DDX55,EIF2B1,GTF2H3,TCTN2,ATP6V0A2
22	45000	45200	118	11	0.227	0.0201736	PPARA,LOC150383,PKDREJ,FLJ20699,GTSE1,TRMU,CELSR1
4	113200	113400	71	6	0.226	0.0202477	LOC132719,LOC402184,C4orf32,C4orf16
10	102800	103000	87	4	0.226	0.0203219	SFXN3,KAZALD1,TLX1,TD1,LOC728940,LBX1
4	175400	175600	64	10	0.226	0.0203961	FBXO8,KIAA1712,HPGD
1	47000	47200	145	5	0.225	0.0204702	CYP4B1,CYP4Z2P,CYP4A11
2	127600	127800	102	12	0.225	0.0205444	BIN1,CYP27C1,ERCC3,MAP3K2
8	69800	70000	71	6	0.225	0.0206186	C8orf34
5	13600	13800	88	4	0.225	0.0206927	LOC391738,DNAH5
6	160200	160400	97	20	0.225	0.0207669	PNLDC1,MAS1,IGF2R
5	134400	134600	73	5	0.225	0.0208411	LOC389328,PITX1,H2AFY
17	19400	19600	135	6	0.225	0.0209152	SLC47A1,SNORA59B,LOC645221,ALDH3A2,SLC47A2,ALDH3A1,LOC441784
13	39800	40000	126	6	0.225	0.0209894	LOC646982,FOXO1
17	67800	68000	108	8	0.224	0.0210636	LOC727973,SLC39A11
16	84800	85000	209	6	0.224	0.0211377	LOC729464,LOC401864
15	24600	24800	59	5	0.224	0.0212119	GABRB3,LOC727729,GABRA5
2	32200	32400	97	4	0.223	0.0212861	SPAST,SLC30A6,NLRC4,YIPF4
12	13800	14000	108	4	0.223	0.0213602	GRIN2B
20	13000	13200	104	5	0.223	0.0214344	SPTLC3,LOC728600,C20orf82
4	109600	109800	50	5	0.222	0.0215086	LOC391681,FLJ37673,RPL34,DC2
6	62000	62200	43	5	0.222	0.0215827	LOC727798,KHDRBS2
4	138600	138800	70	6	0.222	0.0216569	LOC391701,PCDH18
14	33200	33400	139	7	0.222	0.0217311	NPAS3
19	53400	53600	108	4	0.222	0.0218052	CARD8,ZNF114,CCDC114,EMP3,TMEM143,SYNGR4,KDELR1,GRIN2D
12	29400	29600	128	6	0.222	0.0218794	ERGIC2,OVCH1,TMTC1
3	26600	26800	78	4	0.222	0.0219536	LOC729108,LRRC3B
15	26000	26200	95	7	0.221	0.0220277	OCA2,HERC2
15	96600	96800	130	5	0.221	0.0221019	LOC728459,FLJ39743
2	222200	222400	64	5	0.221	0.0221761	LOC402120,EPHA4,LOC646644
16	51200	51400	79	5	0.221	0.0222502	LOC643714,TOX3,LOC390730
14	91800	92000	120	5	0.221	0.0223244	SLC24A4
12	9800	10000	95	4	0.221	0.0223986	CD69,LOC644170,KLRF1,CLEC2B,CLEC2A,FLJ46363
10	77200	77400	80	5	0.221	0.0224727	C10orf11
9	106200	106400	79	9	0.221	0.0225469	OR13F1,SMC2,NIPSNAP3A,OR13C4,OR13C3,OR13C8,OR13C5
6	52400	52600	105	6	0.221	0.0226211	EFHC1,TRAM2,LOC730101
15	69200	69400	86	4	0.22	0.0226952	LOC196993,THSD4,HMG1L6,hCG_2004593
11	85800	86000	122	6	0.22	0.0227694	CCDC81,ME3
10	110800	111000	72	6	0.22	0.0228436	LOC645318,XPNPEP1
14	70600	70800	75	6	0.22	0.0229177	PCNX,LOC729941
5	171400	171600	112	4	0.22	0.0229919	STK10,NULL,LOC285588,UBTD2
2	32600	32800	77	9	0.22	0.0230661	BIRC6,TTC27
8	129200	129400	102	5	0.22	0.0231403	TMEM75,MYC
2	152200	152400	81	4	0.22	0.0232144	NEB,ARL5A,CACNB4
1	156600	156800	87	7	0.219	0.0232886	CD1E,OR10T2,OR10K2,LOC646289,OR10K1,OR10R2,OR6Y1,SPTA1
6	73400	73600	76	11	0.219	0.0233628	LOC642681
11	63600	63800	144	18	0.218	0.0234369	FLRT1,MACROD1,STIP1,FERMT3,TRPT1,NUDT22,DNAJC4,VEGFB,FKBP2,PPP1R14B,PLCB3,BAD
10	93400	93600	62	4	0.218	0.0235111	LOC441572,PPP1R3C,TNKS2,hCG_1781062
16	67800	68000	93	7	0.217	0.0235853	SNTB2,VPS4A,PDF,COG8,NIP7,TMED6,TERF2,CYB5B
20	45000	45200	110	4	0.216	0.0236594	EYA2
8	77200	77400	49	16	0.216	0.0237336	HNF4G,ZFHX4
4	107000	107200	66	4	0.216	0.0238078	GSTCD,NPNT,MGC16169
6	19400	19600	89	7	0.216	0.0238819	LOC645157,KRT18P38,ID4
15	66400	66600	127	4	0.216	0.0239561	ITGA11,CORO2B
2	173200	173400	66	4	0.216	0.0240303	PDK1,RAPGEF4
2	111600	111800	68	4	0.215	0.0241044	BCL2L11,LOC729312
7	27400	27600	78	6	0.215	0.0241786	LOC442663,HIBADH,LOC442664
5	53200	53400	92	6	0.215	0.0242528	ARL15
14	22600	22800	108	6	0.215	0.0243269	ACIN1,C14orf119,CEBPE,SLC7A8,HOMEZ
6	30800	31000	374	8	0.215	0.0244011	TUBB,FLOT1,IER3,DDR1,GTF2H4,VARS2
4	25400	25600	89	4	0.215	0.0244753	KIAA0746,LOC389203
10	62800	63000	57	11	0.215	0.0245494	TMEM26,C10orf107
12	66000	66200	86	11	0.214	0.0246236	CAND1,LOC645328,LOC729507
2	32400	32600	82	13	0.214	0.0246978	YIPF4,BIRC6
1	80800	81000	83	5	0.214	0.0247719	LOC646526,LPHN2,LOC646538
8	143800	144000	126	8	0.214	0.0248461	C8orf55,SLURP1,LYPD2,LYNX1,LY6D,GML,LOC646338,CYP11B1,CYP11B2
2	128200	128400	72	4	0.213	0.0249203	WDR33,POLR2D,AMMECR1L,LOC646509,SAP130
3	9200	9400	104	4	0.213	0.0249944	SRGAP3,LOC391508,THUMPD3
7	150000	150200	152	4	0.213	0.0250686	GIMAP2,GIMAP1,GIMAP5,TMEM176B,TMEM176A,ABP1
3	166800	167000	62	7	0.213	0.0251428	BCHE
2	27000	27200	107	7	0.213	0.0252169	DPYSL5,MAPRE3,FLJ20254,AGBL5,EMILIN1,KHK,CGREF1,ABHD1
3	151600	151800	78	8	0.213	0.0252911	LOC730025,TSC22D2,SERP1,EIF2A,SELT
2	43600	43800	100	4	0.213	0.0253653	THADA,PLEKHH2,hCG_1645220
14	58400	58600	98	4	0.213	0.0254394	LOC440181,DAAM1,AKR1B1P5
5	84800	85000	46	5	0.213	0.0255136	LOC402219,EDIL3,LOC645181,COX7C
7	35200	35400	73	5	0.212	0.0255878	TBX20
18	59600	59800	114	11	0.212	0.0256619	SERPINB7,SERPINB2,SERPINB10,HMSD,SERPINB8
11	34400	34600	200	6	0.212	0.0257361	CAT,ELF5,LOC729710,EHF
19	56600	56800	123	4	0.212	0.0258103	SIGLEC10,SIGLEC8,CEACAM18,SIGLEC12,SIGLEC6,ZNF175,FLJ30403,LOC339352
13	52400	52600	118	6	0.212	0.0258844	PCDH8,OLFM4
8	143600	143800	103	12	0.211	0.0259586	BAI1,ARC,JRK,PSCA,LY6K,C8orf55
1	168000	168200	93	5	0.211	0.0260328	C1orf156,C1orf112,SCYL3,KIFAP3
9	116200	116400	98	4	0.211	0.0261069	DFNB31,ATP6V1G1
10	99000	99200	85	4	0.211	0.0261811	ARHGAP19,LOC644202,FRAT1,FRAT2,RRP12,LOC644215,PGAM1,EXOSC1,ZDHHC16
14	72200	72400	94	8	0.211	0.0262553	DPF3
7	128600	128800	97	5	0.211	0.0263295	TSPAN33,SMO,KIAA0828,AHCYL2
1	98400	98600	60	5	0.211	0.0264036	LOC729987,DPYD,SNX7
20	21600	21800	66	4	0.211	0.0264778	PAX1
1	235600	235800	121	5	0.21	0.026552	RYR2
4	89000	89200	108	5	0.21	0.0266261	MEPE,SPP1,PKD2
1	82400	82600	60	5	0.21	0.0267003	LPHN2
10	0	200	26	4	0.21	0.0267745	LOC644567,TUBB8,ZMYND11
22	44200	44400	142	5	0.21	0.0268486	RIBC2,FBLN1
11	17800	18000	64	9	0.209	0.0269228	SERGEF,TPH1
10	17600	17800	92	5	0.209	0.026997	ST8SIA6,PTPLA,STAM
3	167000	167200	51	4	0.209	0.0270711	BCHE
3	27200	27400	64	9	0.208	0.0271453	NEK10,SLC4A7
6	139600	139800	83	10	0.208	0.0272195	TXLNB,CITED2,hCG_1786283
5	66800	67000	71	14	0.208	0.0272936	LOC206227
10	55200	55400	92	4	0.207	0.0273678	NULL,PCDH15
2	30800	31000	133	4	0.207	0.027442	CAPN13,GALNT14
21	35400	35600	89	5	0.207	0.0275161	RUNX1
1	110600	110800	92	4	0.206	0.0275903	KCNC4,RBM15,SLC16A4,HBXIP,PROK1
2	49600	49800	72	4	0.206	0.0276645	LOC130728
14	27800	28000	56	6	0.206	0.0277386	FOXG1,PRKD1
17	1600	1800	118	4	0.206	0.0278128	SERPINF2,SERPINF1,SMYD4,RPA1,hCG_1776980,RTN4RL1
6	58000	58200	31	4	0.206	0.027887	LOC730180,LOC727744
1	109600	109800	101	4	0.206	0.0279611	CELSR2,PSRC1,MYBPHL,SORT1,PSMA5
5	56000	56200	77	6	0.206	0.0280353	MAP3K1
1	208000	208200	87	4	0.205	0.0281095	TRAF3IP3,C1orf74,IRF6,C1orf107,SYT14
10	76800	77000	77	11	0.204	0.0281836	LOC439985,ZNF503
20	9200	9400	97	8	0.204	0.0282578	PLCB4
5	172400	172600	85	14	0.204	0.028332	ATP6V0E1,C5orf41,BNIP1,LOC391850,NKX2-5
2	152800	153000	77	4	0.204	0.0284061	STAM2,FMNL2
15	24800	25000	88	5	0.203	0.0284803	GABRA5,GABRG3
8	80200	80400	51	4	0.202	0.0285545	IL7,STMN2
3	16200	16400	122	5	0.202	0.0286286	GALNTL2,DPH3,OXNAD1,RFTN1
7	85000	85200	58	7	0.202	0.0287028	tcag7.1130,SEMA3D
13	77400	77600	75	4	0.202	0.028777	EDNRB
10	77000	77200	67	5	0.202	0.0288511	ZNF503,C10orf11
12	83200	83400	49	8	0.201	0.0289253	SLC6A15
14	100200	100400	117	5	0.2	0.0289995	C14orf70,DLK1,MEG3
8	96200	96400	104	4	0.2	0.0290736	PLEKHF2,C8orf37
15	80400	80600	1	0	0	0.0291478	FAM154B,LOC440295
6	61800	62000	4	1	0.23	0.029222	KHDRBS2,LOC727798
9	72000	72200	47	3	0.307	0.0292962	MAMDC2,SMC5,KLF9
11	77600	77800	60	0	0	0.0293703	USP35,GAB2,LOC729944
1	187200	187400	46	1	0.295	0.0294445	LOC647132,FAM5C
1	141600	141800	4	1	0.374	0.0295187	LOC375010,LOC727770,LOC728759
17	38600	38800	17	0	0	0.0295928	NBR1,NULL,TMEM106A,ARL4D
12	121000	121200	31	0	0	0.029667	MLXIP
6	65000	65200	59	0	0	0.0297412	RP11-307F22.3,PHF3
4	176000	176200	58	2	0.256	0.0298153	GLRA3,ADAM29
1	187400	187600	58	0	0	0.0298895	LOC647132,FAM5C
6	62400	62600	57	1	0.231	0.0299637	LOC727798,KHDRBS2
1	225400	225600	50	0	0	0.0300378	CDC42BPA
6	58600	58800	38	3	0.235	0.030112	LOC727842,PRIM2
4	17400	17600	50	2	0.218	0.0301862	C4orf30,NCAPG,LCORL
2	42600	42800	80	0	0	0.0302603	NULL,MTA3
4	135200	135400	46	3	0.249	0.0303345	LOC132430,PABPC4L
2	44600	44800	69	0	0	0.0304087	C2orf34
2	110200	110400	83	3	0.217	0.0304828	MALL,NPHP1,LOC205251
13	59800	60000	50	1	0.265	0.030557	LOC440142,TDRD3
8	109200	109400	51	0	0	0.0306312	LOC644233,EIF3E
4	107200	107400	70	0	0	0.0307053	MGC16169
7	91400	91600	100	0	0	0.0307795	AKAP9,CYP51A1
7	1800	2000	68	1	0.227	0.0308537	MAD1L1
1	99000	99200	68	1	0.201	0.0309278	SNX7,PAP2D
6	57400	57600	25	3	0.308	0.031002	PRIM2
7	90200	90400	63	0	0	0.0310762	PFTK1
2	107600	107800	51	0	0	0.0311503	LOC729121,SLC5A7
10	135200	135400	98	0	0	0.0312245	CYP2E1,SYCE1,FLJ44653,FRG2B,LOC401650,DUX4,LOC440017,LOC728933
15	90000	90200	64	3	0.243	0.0312987	SLCO3A1
1	181800	182000	87	0	0	0.0313728	NCF2,ARPC5,RGL1,APOBEC4
8	137200	137400	62	2	0.236	0.031447	KHDRBS3
8	84200	84400	52	0	0	0.0315212	HNRPA1P4,RALYL
4	100600	100800	75	1	0.304	0.0315953	ADH7,C4orf17,RG9MTD2,MTTP,LOC285556
20	24000	24200	68	2	0.204	0.0316695	GGTLA4,GGTLC1,C20orf39
4	12000	12200	68	0	0	0.0317437	LOC644753,HSP90AB2P,RAB28
2	35200	35400	56	3	0.267	0.0318178	CRIM1
12	84400	84600	45	0	0	0.031892	ALX1,LOC727999,PAMCI,RASSF9
4	12200	12400	72	0	0	0.0319662	HSP90AB2P,RAB28
8	145800	146000	68	1	0.26	0.0320403	KIAA1688,LOC728033,ZNF251,ZNF34,LOC728079,RPL8,ZNF517
5	43800	44000	40	0	0	0.0321145	NNT
9	119800	120000	58	2	0.225	0.0321887	TLR4
6	34800	35000	73	1	0.211	0.0322628	LOC646785,SNRPC,UHRF1BP1,TAF11,ANKS1A
18	14800	15000	30	0	0	0.032337	ANKRD30B,LOC441811
12	43200	43400	64	3	0.223	0.0324112	NELL2
2	227000	227200	56	3	0.226	0.0324854	LOC646736,IRS1
11	38400	38600	48	1	0.212	0.0325595	LOC646388,LRRC4C
2	205800	206000	88	0	0	0.0326337	PARD3B
2	185000	185200	63	1	0.213	0.0327079	ZNF804A
12	98200	98400	73	2	0.238	0.032782	ANKS1B
2	49200	49400	79	3	0.219	0.0328562	FSHR
15	54200	54400	52	0	0	0.0329304	RFXDC2,TEX9
1	118000	118200	64	2	0.234	0.0330045	LOC401959,GDAP2
8	76000	76200	69	0	0	0.0330787	CRISPLD1
10	81400	81600	6	1	0.211	0.0331529	LOC642300,SFTPA1,SFTPD,LOC642361,FAM22E
12	111000	111200	64	0	0	0.033227	C12orf30,TRAFD1,NULL,C12orf51
8	125000	125200	75	0	0	0.0333012	FER1L6,C8orf54,C8orf78
12	120800	121000	91	2	0.232	0.0333754	PSMD9,WDR66,BCL7A,NULL
6	70600	70800	64	0	0	0.0334495	COL19A1
13	57800	58000	42	1	0.24	0.0335237	LOC341689,PCDH17
1	88600	88800	61	0	0	0.0335979	PKN2
11	38800	39000	49	0	0	0.033672	LOC646388,LRRC4C
17	21600	21800	38	3	0.306	0.0337462	LOC729490,FAM27L
10	99200	99400	98	2	0.216	0.0338204	ZDHHC16,MMS19,UBTD1,ANKRD2,C10orf65,C10orf62,C10orf83,PI4K2A
7	104400	104600	61	0	0	0.0338945	MLL5,SRPK2
12	44600	44800	52	1	0.254	0.0339687	SFRS2IP,SLC38A1
5	53400	53600	86	3	0.21	0.0340429	ARL15
2	48400	48600	85	3	0.228	0.034117	FOXN2,CCDC128
2	35800	36000	97	1	0.203	0.0341912	CRIM1
6	87200	87400	59	1	0.204	0.0342654	LOC643926,HTR1E
4	43200	43400	50	0	0	0.0343395	LOC441013,LOC389207,LOC402175
5	92000	92200	73	2	0.232	0.0344137	LOC391810,NR2F1
6	19200	19400	65	0	0	0.0344879	LOC645157,RNF144B,ID4
6	84800	85000	69	0	0	0.034562	C6orf117,KIAA1009
10	97400	97600	54	0	0	0.0346362	ALDH18A1,TCTN3,ENTPD1
7	91200	91400	53	0	0	0.0347104	MTERF,AKAP9
14	39600	39800	52	0	0	0.0347845	FBXO33
5	120200	120400	57	1	0.2	0.0348587	PRR16,LOC728682
10	81000	81200	18	0	0	0.0349329	SFTPA2B,SFTPA1,FAM22B
9	99600	99800	71	1	0.304	0.035007	XPA,FOXE1,C9orf156,HEMGN,ANP32B
14	70800	71000	35	1	0.22	0.0350812	LOC729941,PCNX,RNU56B,SIPA1L1
2	149200	149400	48	2	0.234	0.0351554	EPC2,KIF5C
3	99000	99200	57	0	0	0.0352295	ARL6,DKFZp667G2110,MINA
2	62600	62800	75	2	0.26	0.0353037	TMEM17,LOC730165,EHBP1
17	25000	25200	87	0	0	0.0353779	SSH2
13	99000	99200	97	2	0.245	0.0354521	TM9SF2,CLYBL
20	1600	1800	76	3	0.272	0.0355262	LOC441938,SIRPG,LOC728018
6	42600	42800	61	0	0	0.0356004	UBR2,PRPH2
1	229600	229800	59	2	0.24	0.0356746	EGLN1,LOC645339,TSNAX,LOC440731
4	116600	116800	60	0	0	0.0357487	NDST4,KRT18P21
16	59400	59600	63	3	0.231	0.0358229	LOC643358,CDH8
15	29600	29800	54	0	0	0.0358971	OTUD7A
5	19600	19800	80	0	0	0.0359712	CDH18
18	48800	49000	63	0	0	0.0360454	DCC
15	70000	70200	98	0	0	0.0361196	MYO9A
11	10000	10200	49	0	0	0.0361937	SBF2
2	162000	162200	45	0	0	0.0362679	TBR1,KRT18P46,SLC4A10
2	236600	236800	76	3	0.203	0.0363421	CENTG2,LOC728067,GBX2,LOC728074,LOC728087,ASB18
12	53800	54000	61	0	0	0.0364162	OR9K2,OR10A7,NEUROD4,OR6C74,OR6C6,OR6C1
14	41800	42000	65	0	0	0.0364904	LRFN5
1	109800	110000	88	1	0.202	0.0365646	SYPL2,ATXN7L2,CYB561D1,AMIGO1,GPR61,GNAI3,GNAT2,AMPD2,LOC441896,GSTM4
1	45800	46000	87	0	0	0.0366387	AKR1A1,NASP,CCDC17,GPBP1L1,LOC728963,TMEM69,IPP,LOC440587
1	194400	194600	51	0	0	0.0367129	KCNT2
1	227600	227800	82	1	0.224	0.0367871	ACTA1,NUP133,ABCB10,TAF5L
9	80800	81000	93	2	0.205	0.0368612	KRT18P24,TLE4
1	75200	75400	59	0	0	0.0369354	LHX8
5	44000	44200	41	0	0	0.0370096	NNT,FGF10
7	88200	88400	74	3	0.278	0.0370837	ZNF804B,MGC26647
6	132600	132800	69	0	0	0.0371579	MOXD1,STX7
1	229800	230000	88	3	0.22	0.0372321	DISC1
5	77800	78000	80	1	0.308	0.0373062	SCAMP1,LHFPL2,LOC727723,LOC728781
2	148200	148400	53	0	0	0.0373804	ACVR2A
9	33600	33800	63	0	0	0.0374546	TRBV20OR9-2,TRBV21OR9-2,NOL6,TRBV22OR9-2,TRBV23OR9-2,TRBV24OR9-2,PRSS3,TRBV25OR9-2,TRBVAOR9-2,TRBV26OR9-2,TRBV29OR9-2
2	108000	108200	52	1	0.201	0.0375287	SLC5A7,SULT1C3
11	31200	31400	49	0	0	0.0376029	DCDC1,DPH4
4	81600	81800	50	0	0	0.0376771	C4orf22
16	20000	20200	67	0	0	0.0377512	GPR139,GP2
8	84600	84800	58	0	0	0.0378254	RALYL
8	55200	55400	75	3	0.224	0.0378996	MRPL15,LOC392221
8	73800	74000	92	2	0.229	0.0379737	KCNB2
13	54200	54400	46	0	0	0.0380479	RP11-365K22.1,OLFM4
10	68800	69000	44	1	0.203	0.0381221	CTNNA3
19	57000	57200	120	0	0	0.0381962	FPRL2,ZNF577,ZNF649,ZNF613,ZNF350,ZNF615
18	60800	61000	46	2	0.207	0.0382704	CDH7
1	21200	21400	39	0	0	0.0383446	EIF4G3,ECE1
12	25200	25400	88	1	0.205	0.0384187	CASC1,LYRM5,KRAS
5	92200	92400	53	0	0	0.0384929	LOC391810,NR2F1
5	46200	46400	27	0	0	0.0385671	HCN1
5	117400	117600	62	0	0	0.0386413	LOC728342,DTWD2
11	23200	23400	82	0	0	0.0387154	LOC196188
1	225200	225400	124	2	0.245	0.0387896	CABC1,LOC728676,CDC42BPA
18	39800	40000	41	0	0	0.0388638	KRT8P5,SYT4,SETBP1
5	46400	46600	1	0	0	0.0389379	HCN1
14	92400	92600	96	1	0.202	0.0390121	GOLGA5,CHGA,ITPK1,C14orf85
8	137800	138000	125	1	1	0.0390863	KHDRBS3,FLJ45872,FAM135B
4	143200	143400	73	2	0.219	0.0391604	INPP4B
7	50000	50200	56	2	0.262	0.0392346	ZPBP
5	59600	59800	62	1	0.233	0.0393088	DEPDC1B,LOC653198,LOC643106
8	34400	34600	41	0	0	0.0393829	LOC137107,DUSP26,UNC5D
8	65400	65600	47	1	0.206	0.0394571	LOC729415,LOC729419,CYP7B1,BHLHB5
8	108000	108200	65	1	0.781	0.0395313	ABRA,LOC644199,ANGPT1
16	65200	65400	97	1	0.2	0.0396054	CMTM3,CMTM4,DYNC1LI2,CCDC79,NAE1
6	35200	35400	85	0	0	0.0396796	TCP11,SCUBE3,ZNF76,DEF6
13	70200	70400	94	3	0.23	0.0397538	LOC647277,DACH1
19	20400	20600	48	1	0.203	0.0398279	FLJ44894,ZNF826,ZNF626
2	115600	115800	57	2	0.22	0.0399021	DPP10
10	91800	92000	69	0	0	0.0399763	LOC119358
10	110600	110800	48	0	0	0.0400504	LOC645318,XPNPEP1
1	44000	44200	77	0	0	0.0401246	ST3GAL3,ARTN,IPO13
7	157400	157600	80	2	0.22	0.0401988	PTPRN2
5	44200	44400	52	0	0	0.0402729	FGF10
15	65600	65800	51	0	0	0.0403471	LOC145853,MAP2K5
5	89600	89800	64	0	0	0.0404213	CETN3,LOC153364
12	118600	118800	60	0	0	0.0404954	PRKAB1,CIT
2	167400	167600	53	0	0	0.0405696	XIRP2
4	81000	81200	62	0	0	0.0406438	ANTXR2
11	126800	127000	72	0	0	0.0407179	PRR10,KIRREL3,LOC387820
4	115200	115400	53	3	0.223	0.0407921	ARSJ
17	63600	63800	54	3	0.217	0.0408663	KPNA2,SH3GLP3,AMZ2,LOC440461,LOC727804,SLC16A6,LOC727822
19	45200	45400	53	0	0	0.0409404	ZNF546,ZNF780B,ZNF780A,LOC729048,MAP3K10
7	32400	32600	88	0	0	0.0410146	LOC442525,LSM5,KIAA0241
11	31400	31600	77	0	0	0.0410888	DPH4,IMMP1L,ELP4
9	107000	107200	77	0	0	0.0411629	SLC44A1
7	123600	123800	68	2	0.229	0.0412371	tcag7.977,SPAM1,hCG_1651160
6	170200	170400	75	2	0.201	0.0413113	LOC154449,DLL1
8	88600	88800	59	3	0.209	0.0413854	LOC642461,CNBD1
13	20200	20400	77	0	0	0.0414596	N6AMT2,XPO4,LOC440125
4	135400	135600	43	0	0	0.0415338	LOC345016
4	74600	74800	67	0	0	0.041608	hCG_1813624,RASSF6,IL8
1	65800	66000	95	1	0.2	0.0416821	LEPR,PDE4B
7	131200	131400	67	0	0	0.0417563	tcag7.1149
7	15200	15400	65	0	0	0.0418305	TMEM195
16	16600	16800	13	1	0.292	0.0419046	LOC441750,XYLT1
11	84600	84800	47	0	0	0.0419788	DLG2,TMEM126B
4	128000	128200	50	0	0	0.042053	LOC132817,INTU
15	26800	27000	5	0	0	0.0421271	WHDC1L2,LOC730038,LOC646278,LOC728310,LOC643491,APBA2
5	113600	113800	79	0	0	0.0422013	KCNN2
10	9000	9200	94	2	0.2	0.0422755	LOC338591,GATA3,LOC389936
7	128800	129000	71	3	0.223	0.0423496	KIAA0828,FAM40B,LOC730166,NRF1
1	8600	8800	51	0	0	0.0424238	RERE,LOC644896
21	36000	36200	57	0	0	0.042498	SETD4
17	20000	20200	39	0	0	0.0425721	SPECC1
2	32800	33000	69	0	0	0.0426463	TTC27,LTBP1
1	193200	193400	61	0	0	0.0427205	KCNT2,LOC647167
9	110200	110400	78	2	0.218	0.0427946	LOC347292,IKBKAP
5	26000	26200	46	0	0	0.0428688	LOC729826,CDH9
14	41600	41800	61	0	0	0.042943	LRFN5
5	600	800	65	0	0	0.0430171	SLC9A3,CEP72,TPPP,ZDHHC11B
5	84400	84600	55	0	0	0.0430913	LOC402219,EDIL3
12	81000	81200	56	2	0.213	0.0431655	CCDC59
9	128200	128400	90	0	0	0.0432396	FAM125B,LMX1B
2	107800	108000	58	1	0.223	0.0433138	LOC729121,SLC5A7
6	40800	41000	84	3	0.252	0.043388	LRFN2,UNC5CL
6	54400	54600	65	0	0	0.0434621	TINAG,FAM83B
10	12800	13000	137	3	0.26	0.0435363	CAMK1D,CCDC3
1	29200	29400	93	0	0	0.0436105	EPB41,TMEM200B,SFRS4,MECR
8	146200	146400	23	0	0	0.0436846	C8orf77,C8orf33
16	31400	31600	67	0	0	0.0437588	SLC5A2,C16orf58,ERAF,LOC648846,LOC730196,LOC440359,LOC342426,ZNF720
5	146000	146200	73	2	0.224	0.043833	PPP2R2B
2	183400	183600	70	1	0.211	0.0439071	FRZB,NCKAP1
20	14000	14200	51	0	0	0.0439813	MACROD2,FLRT3
21	44000	44200	102	1	0.259	0.0440555	PDXK,CSTB,RRP1,AGPAT3,LOC642486
6	88000	88200	82	0	0	0.0441296	ZNF292,GJB7,LOC644016,LOC728362,C6orf162,C6orf163,C6orf165
1	194600	194800	54	0	0	0.0442038	KCNT2
5	141200	141400	109	0	0	0.044278	PCDH1,LOC729080,LOC727981,KIAA0141,PCDH12,RNF14,GNPDA1
4	18000	18200	48	0	0	0.0443521	LCORL,LOC729071
16	66800	67000	104	0	0	0.0444263	NFATC3,RBM35B,LYPLA3,SLC7A6,SLC7A6OS,PRMT7,SMPD3
4	78400	78600	87	1	0.313	0.0445005	CCNG2,CXCL13
10	81200	81400	7	0	0	0.0445746	SFTPA2B,LOC441568,LOC727749,SFTPA1,SFTPA1B,LOC642300
13	56800	57000	43	0	0	0.0446488	LOC729250,PCDH17
1	14800	15000	63	0	0	0.044723	RP1-21O18.1
8	127200	127400	57	0	0	0.0447972	FAM84B
12	110600	110800	104	1	0.42	0.0448713	BRAP,ACAD10,ALDH2,C12orf47,MAPKAPK5
18	40000	40200	58	0	0	0.0449455	KRT8P5,SETBP1
2	81800	82000	54	0	0	0.0450197	NULL,CTNNA2
22	41600	41800	80	1	0.207	0.0450938	PACSIN2,LOC730169,TTLL1
12	64000	64200	52	0	0	0.045168	MSRB3
1	217600	217800	97	2	0.272	0.0452422	LOC728510,LYPLAL1,ZC3H11B
4	13600	13800	88	0	0	0.0453163	LOC391636,LOC152742
11	61800	62000	83	2	0.224	0.0453905	SCGB2A2,SCGB1D4,ASRGL1,LOC644092,SCGB1A1,AHNAK
7	50600	50800	98	2	0.21	0.0454647	DDC,GRB10
4	113600	113800	91	1	0.211	0.0455388	LOC285412,ALPK1,NEUROG2,LOC91431,LOC728914,C4orf21,LARP7
2	104400	104600	64	0	0	0.045613	LOC284998,MRPS9
4	94000	94200	48	0	0	0.0456872	GRID2
6	30200	30400	347	0	0	0.0457613	TRIM31,TRIM40,TRIM10,TRIM15,TRIM26,FLJ45422,TRIM39
8	145400	145600	79	3	0.227	0.0458355	C8orf30A,BOP1,HSF1,DGAT1,SCRT1,LOC728000,C8ORFK29,FBXL6,GPR172A,ADCK5,CPSF1
13	60000	60200	100	2	0.245	0.0459097	TDRD3,LOC390407
11	110000	110200	64	1	0.239	0.0459838	ARHGAP20,LOC120364
4	131000	131200	54	0	0	0.046058	LOC391698,C4orf33
9	104200	104400	50	1	0.252	0.0461322	CYLC2
2	149000	149200	58	2	0.233	0.0462063	MBD5,LOC730135,EPC2
3	140400	140600	68	0	0	0.0462805	LOC646641,MRPS22,COPB2
1	156800	157000	131	2	0.229	0.0463547	OR10X1,OR10Z1,SPTA1,OR6K2,OR6K3,OR6K6,OR6N1
7	104600	104800	102	1	0.234	0.0464288	SRPK2
11	119000	119200	87	0	0	0.046503	NULL,PVRL1,LOC390255
2	110800	111000	2	0	0	0.0465772	LOC645231
6	58200	58400	18	0	0	0.0466513	LOC727744,GUSBL2,LOC727805,PRIM2
4	113000	113200	51	3	0.218	0.0467255	LOC132719,C4orf32
6	65200	65400	53	0	0	0.0467997	RP11-307F22.3,PHF3,EGFL10,EGFL11
2	204400	204600	81	1	0.201	0.0468738	LOC729543,CTLA4,ICOS
6	64800	65000	47	0	0	0.046948	RP11-307F22.3,PHF3
17	77000	77200	91	2	0.247	0.0470222	BAHCC1,LOC644012,ACTG1,FSCN2,C17orf70,NPLOC4
9	101000	101200	80	2	0.282	0.0470963	ALG2,SEC61B
10	76400	76600	72	0	0	0.0471705	MYST4,DUPD1,DUSP13,SAMD8
12	9600	9800	90	0	0	0.0472447	LOC728735,KLRB1,LOC644138,LOC374443,CLEC2D,CLECL1,CD69
2	206200	206400	94	3	0.236	0.0473188	PARD3B,NRP2
2	162200	162400	95	0	0	0.047393	SLC4A10
5	67000	67200	76	1	0.232	0.0474672	LOC206227,LOC643631,PIK3R1
10	84800	85000	59	0	0	0.0475413	NRG3,LOC728027
5	73000	73200	100	3	0.282	0.0476155	RGNEF
2	64200	64400	64	0	0	0.0476897	PELI1,LOC130773
5	96200	96400	75	0	0	0.0477639	ERAP1,ERAP2,LNPEP
6	27400	27600	132	0	0	0.047838	FKSG83,ZNF204,ZNF391,NULL,MCFD2L,ZNF184,LOC645950
11	107000	107200	94	1	0.232	0.0479122	ELMOD1,SLN,SLC35F2
10	94200	94400	80	0	0	0.0479864	IDE,KIF11
15	88200	88400	60	0	0	0.0480605	AP3S2,C15orf38,ZNF710,LOC728420
7	85200	85400	42	0	0	0.0481347	tcag7.1130,SEMA3D
12	37600	37800	57	0	0	0.0482089	CPNE8,LOC642539
2	40600	40800	75	1	0.202	0.048283	SLC8A1
1	202800	203000	85	1	0.206	0.0483572	MDM4,LRRN2,NFASC
4	10400	10600	71	0	0	0.0484314	MIST
2	80400	80600	83	3	0.223	0.0485055	LRRTM1,CTNNA2
11	64000	64200	84	0	0	0.0485797	LOC644541,SLC22A11,SLC22A12,NRXN2
12	110800	111000	72	0	0	0.0486539	MAPKAPK5,TMEM116,LOC728543,ERP29,C12orf30
2	186200	186400	54	0	0	0.048728	ELF2P4,FSIP2,FLJ44048
14	28400	28600	45	0	0	0.0488022	C14orf23,PRKD1
2	128800	129000	73	2	0.212	0.0488764	HS6ST1
5	86000	86200	56	0	0	0.0489505	COX7C,LOC728979
10	11600	11800	67	0	0	0.0490247	USP6NL,LOC439951,ECHDC3
2	125600	125800	45	0	0	0.0490989	CNTNAP5
5	85800	86000	47	1	0.216	0.049173	COX7C
15	78600	78800	66	0	0	0.0492472	ARNT2,FAM108C1
7	23000	23200	77	0	0	0.0493214	FAM126A,KLHL7,NUPL2
18	61000	61200	73	3	0.22	0.0493955	CDH7
3	138400	138600	46	0	0	0.0494697	NULL,IL20RB,SOX14
4	127200	127400	52	2	0.281	0.0495439	LOC645841,LOC132817
2	56400	56600	82	1	0.201	0.049618	CCDC85A
2	145400	145600	61	1	0.246	0.0496922	LOC730124,ZEB2
1	88400	88600	68	0	0	0.0497664	PKN2
9	10000	10200	88	0	0	0.0498405	LOC729802,PTPRD
7	126800	127000	64	0	0	0.0499147	ZNF800,GCC1

## Sheet: Tibetan-JPT
chromosome	start_kb	end_kp	probe_num	large_num	large_avg	emperical P	genes
2	46400	46600	122	44	0.403	7.41675e-05	EPAS1,LOC388946,ATP6V1E2
1	229200	229400	89	4	0.382	0.000148335	ARV1,FAM89A,LOC644006,TRIM67,FLJ30430
2	46600	46800	109	30	0.346	0.000222502	ATP6V1E2,RHOQ,PIGF,CRIPT,LOC730078,SOCS5
12	110400	110600	82	13	0.331	0.00029667	ATXN2,BRAP
2	46200	46400	124	6	0.323	0.000370837	PRKCE,EPAS1
6	73400	73600	76	20	0.316	0.000445005	LOC642681
1	118800	119000	64	5	0.31	0.000519172	LOC343492,TBX15
12	110200	110400	81	9	0.308	0.00059334	CUX2,FAM109A,LOC642580,SH2B3,ATXN2
11	27600	27800	64	13	0.305	0.000667507	BDNFOS,BDNF,HSP90AA2
6	32600	32800	271	13	0.302	0.000741675	HLA-DRB5,HLA-DRB6,HLA-DRB1,HLA-DQA1,HLA-DQB1,HLA-DQA2
5	83400	83600	75	4	0.294	0.000815842	EDIL3
16	31400	31600	67	17	0.293	0.00089001	SLC5A2,C16orf58,ERAF,LOC648846,LOC730196,LOC440359,LOC342426,ZNF720
11	20200	20400	94	7	0.289	0.000964177	DBX1,HTATIP2,PRMT3
16	5400	5600	135	6	0.285	0.00103834	LOC729935,FAM86A
4	100200	100400	181	17	0.281	0.00111251	METAP1,ADH5,ADH4,ADH6,ADH1A
11	116200	116400	76	12	0.281	0.00118668	APOA4,APOC3,APOA1,KIAA0999
1	203000	203200	85	8	0.28	0.00126085	NFASC,LRRN2
5	53400	53600	86	23	0.277	0.00133501	ARL15
12	110600	110800	104	19	0.277	0.00140918	BRAP,ACAD10,ALDH2,C12orf47,MAPKAPK5
16	66200	66400	94	8	0.274	0.00148335	CTCF,RLTPR,ACD,PARD6A,C16orf48,LOC388284,GFOD2,RANBP10,TSNAXIP1
19	18400	18600	101	8	0.272	0.00155752	SSBP4,ISYNA1,ELL,FKBP8,C19orf50,UBA52,C19orf60,CRLF1,TMEM59L
12	118800	119000	73	22	0.271	0.00163168	CIT,CCDC64
4	99800	100000	71	8	0.271	0.00170585	TSPAN5,EIF4E
16	17200	17400	105	10	0.27	0.00178002	XYLT1
2	108200	108400	146	15	0.268	0.00185419	SULT1C3,SULT1C2,LOC151234,SULT1C4
9	4000	4200	183	20	0.264	0.00192835	GLIS3
11	2200	2400	107	4	0.259	0.00200252	ASCL2,C11orf21,TSPAN32,hCG_1995786,CD81,TSSC4,TRPM5
3	189400	189600	76	12	0.259	0.00207669	FLJ42393,LPP
2	108800	109000	69	18	0.259	0.00215086	CCDC138,EDAR
8	25000	25200	61	11	0.258	0.00222502	DOCK5
4	100600	100800	75	14	0.258	0.00229919	ADH7,C4orf17,RG9MTD2,MTTP,LOC285556
16	54600	54800	58	4	0.257	0.00237336	CES7,GNAO1
7	34400	34600	88	4	0.257	0.00244753	AAA1,NPSR1
1	21400	21600	106	8	0.256	0.00252169	ECE1,LOC729765
7	147000	147200	66	7	0.255	0.00259586	CNTNAP2
2	108400	108600	52	19	0.255	0.00267003	GCC2,FLJ38668,LIMS1
1	21200	21400	39	5	0.254	0.0027442	EIF4G3,ECE1
5	66800	67000	71	20	0.254	0.00281836	LOC206227
1	229800	230000	88	8	0.253	0.00289253	DISC1
12	21000	21200	95	8	0.252	0.0029667	SLCO1B3,LST-3TM12,SLCO1B1
3	151600	151800	78	11	0.252	0.00304087	LOC730025,TSC22D2,SERP1,EIF2A,SELT
3	101400	101600	85	10	0.252	0.00311503	TMEM30C,LOC391559,TBC1D23,NIT2,TOMM70A
16	66400	66600	117	12	0.251	0.0031892	TSNAXIP1,CENPT,THAP11,NUTF2,EDC4,NRN1L,PSKH1,CTRL,PSMB10,LCAT,SLC12A4,DPEP3,DPEP2
5	104000	104200	73	7	0.251	0.00326337	RAB9P1
3	26800	27000	62	4	0.251	0.00333754	LRRC3B,NEK10
5	56000	56200	77	6	0.25	0.0034117	MAP3K1
5	53200	53400	92	23	0.25	0.00348587	ARL15
10	106400	106600	64	5	0.249	0.00356004	SORCS3
5	67000	67200	76	6	0.248	0.00363421	LOC206227,LOC643631,PIK3R1
19	1000	1200	134	11	0.247	0.00370837	ABCA7,HMHA1,POLR2E,GPX4,SBNO2,LOC729119,STK11,C19orf26,ATP5D,LOC729133
8	143800	144000	126	7	0.247	0.00378254	C8orf55,SLURP1,LYPD2,LYNX1,LY6D,GML,LOC646338,CYP11B1,CYP11B2
3	26600	26800	78	9	0.246	0.00385671	LOC729108,LRRC3B
1	229600	229800	59	5	0.246	0.00393088	EGLN1,LOC645339,TSNAX,LOC440731
1	119200	119400	96	6	0.246	0.00400504	TBX15,WARS2
17	2000	2200	77	5	0.245	0.00407921	SMG6,SRR,LOC440396,TSR1,SGSM2
12	21200	21400	373	7	0.244	0.00415338	SLCO1B1,SLCO1A2,IAPP
12	0	200	82	7	0.244	0.00422755	IQSEC3,TMEM16F,SLC6A12,SLC6A13
21	33600	33800	180	6	0.244	0.00430171	IL10RB,IFNAR1,IFNGR2,TMEM50B,C21orf55,GART
20	1600	1800	76	11	0.244	0.00437588	LOC441938,SIRPG,LOC728018
17	67400	67600	75	4	0.244	0.00445005	FLJ37644
9	124200	124400	95	7	0.244	0.00452422	PTGS1,OR1J1,OR1J2,OR1J4,OR1N1,OR1N2,OR1L8,OR1Q1
7	39200	39400	88	19	0.243	0.00459838	POU6F2
5	167200	167400	83	4	0.242	0.00467255	ODZ2
12	80600	80800	55	7	0.242	0.00474672	PPFIA2
1	181600	181800	76	4	0.242	0.00482089	NMNAT2,DKFZP564C196,SMG7,NCF2
1	229400	229600	93	20	0.241	0.00489505	TRIM67,C1orf131,GNPAT,EXOC8,C1orf124,EGLN1
20	48400	48600	94	4	0.24	0.00496922	LOC284751,PTPN1
20	39000	39200	87	4	0.24	0.00504339	TOP1,PRO0628,PLCG1
9	38600	38800	110	4	0.239	0.00511756	C9orf122,LOC647051
1	29000	29200	83	4	0.239	0.00519172	OPRD1,YTHDF2,EPB41
12	111000	111200	64	12	0.239	0.00526589	C12orf30,TRAFD1,NULL,C12orf51
11	128200	128400	114	4	0.238	0.00534006	KCNJ1,KCNJ5,C11orf45,P53AIP1,RICS
16	24000	24200	82	6	0.238	0.00541423	PRKCB1,CACNG3
2	183600	183800	82	6	0.238	0.00548839	NCKAP1,KRT8P10,DUSP19,NUP35,LOC129402
19	5400	5600	101	4	0.238	0.00556256	ZNRF4,PLAC2,SAFB2,SAFB
11	9200	9400	68	7	0.237	0.00563673	RAB6IP1,TMEM41B,IPO7
21	34000	34200	86	6	0.237	0.0057109	ITSN1,ATP5O
12	43200	43400	64	6	0.236	0.00578506	NELL2
12	110800	111000	72	11	0.236	0.00585923	MAPKAPK5,TMEM116,LOC728543,ERP29,C12orf30
3	163600	163800	64	5	0.235	0.0059334	LOC647109,LOC131149
16	71400	71600	124	6	0.235	0.00600757	ZFHX3
14	79600	79800	67	7	0.235	0.00608173	LOC730007,DIO2,LOC730093
8	139600	139800	103	5	0.234	0.0061559	COL22A1
4	38400	38600	128	13	0.234	0.00623007	LOC727965,TLR10,TLR1,TLR6,FAM114A1
16	81400	81600	158	4	0.234	0.00630423	CDH13
6	13200	13400	100	6	0.234	0.0063784	PHACTR1
2	152600	152800	62	11	0.234	0.00645257	CACNB4,STAM2
12	111200	111400	55	7	0.234	0.00652674	C12orf51,RPL6,LOC728585,PTPN11
15	100000	100200	60	8	0.234	0.0066009	TM2D3,TARSL2,LOC729197,LOC441736,OR4F6,OR4F15
12	9200	9400	90	8	0.233	0.00667507	PZP,LOC642846,LOC728704
18	44200	44400	80	5	0.233	0.00674924	LOC647055,KIAA0427
3	101600	101800	57	4	0.232	0.00682341	TOMM70A,LNP1,TMEM45A
6	13000	13200	56	5	0.232	0.00689757	PHACTR1
1	119400	119600	62	4	0.232	0.00697174	WARS2,LOC343495
9	109600	109800	93	4	0.231	0.00704591	LOC392382,KLF4
2	40600	40800	75	14	0.231	0.00712008	SLC8A1
2	108600	108800	51	13	0.23	0.00719424	LIMS1,LOC644911,RANBP2,CCDC138
2	40800	41000	62	10	0.23	0.00726841	SLC8A1,LOC729984
8	108400	108600	92	6	0.23	0.00734258	ANGPT1
11	30800	31000	63	12	0.229	0.00741675	DCDC5
2	152800	153000	77	7	0.229	0.00749091	STAM2,FMNL2
19	10000	10200	135	10	0.229	0.00756508	LOC388503,FLJ11286,ANGPTL6,PPAN,PPAN-P2RY11,P2RY11,EIF3G,DNMT1,LOC646106,EDG5
6	31000	31200	411	4	0.229	0.00763925	VARS2,SFTPG,LOC729778,DPCR1,LOC646570,C6orf205,LOC729788,LOC729792,C6orf15,PSORS1C1,CDSN
12	67800	68000	112	7	0.228	0.00771342	CPSF6,LOC729409
4	15000	15200	90	20	0.228	0.00778758	C1QTNF7,CC2D2A
4	100000	100200	52	14	0.228	0.00786175	EIF4E,LOC728710,METAP1
1	98800	99000	53	7	0.228	0.00793592	SNX7
1	99000	99200	68	17	0.228	0.00801009	SNX7,PAP2D
5	151000	151200	109	12	0.228	0.00808425	SPARC,ATOX1,hCG_1641617,LOC729421,G3BP1,GLRA1
21	33800	34000	88	16	0.228	0.00815842	GART,SON,DONSON,CRYZL1,ITSN1
6	30800	31000	374	4	0.228	0.00823259	TUBB,FLOT1,IER3,DDR1,GTF2H4,VARS2
5	19400	19600	112	5	0.227	0.00830676	CDH18
4	100400	100600	174	7	0.227	0.00838092	ADH1A,ADH1B,ADH1C,ADH7
22	45000	45200	118	11	0.227	0.00845509	PPARA,LOC150383,PKDREJ,FLJ20699,GTSE1,TRMU,CELSR1
3	10000	10200	104	6	0.226	0.00852926	TMEM111,LOC401052,CIDECP,FANCD2,C3orf24,C3orf10,VHL,IRAK2
3	189800	190000	78	4	0.226	0.00860343	LPP
12	105000	105200	110	6	0.226	0.00867759	NUAK1,NULL,LOC341378,CKAP4,LOC728680
18	52800	53000	96	6	0.225	0.00875176	WDR7
13	49600	49800	66	5	0.225	0.00882593	DLEU2,FAM10A4,KCNRG,BCMS
17	1800	2000	95	6	0.225	0.0089001	RTN4RL1,DPH1-OVCA2,DPH1,OVCA2,LOC727986,HIC1,SMG6
2	38200	38400	117	5	0.224	0.00897426	C2orf58,ARL6IP2,LOC391367
11	94000	94200	81	7	0.224	0.00904843	PIWIL4,AMOTL1
5	104200	104400	77	8	0.224	0.0091226	RAB9P1,NUDT12
12	132000	132200	86	4	0.224	0.00919677	ZNF605,ZNF26,ZNF84,ZNF140
3	53000	53200	76	14	0.223	0.00927093	SFMBT1,LOC401068,RFT1,PRKCD
6	160200	160400	97	5	0.223	0.0093451	PNLDC1,MAS1,IGF2R
9	8000	8200	111	4	0.223	0.00941927	C9orf123,PTPRD
3	117000	117200	80	4	0.223	0.00949344	LSAMP
5	21800	22000	123	14	0.223	0.0095676	CDH12,LOC643300
2	107800	108000	58	4	0.222	0.00964177	LOC729121,SLC5A7
10	111200	111400	54	6	0.221	0.00971594	LOC645318,XPNPEP1
11	39600	39800	66	5	0.22	0.00979011	LOC646388,LRRC4C
20	57400	57600	109	4	0.22	0.00986427	EDN3,LOC645605,PHACTR3
16	66800	67000	104	5	0.22	0.00993844	NFATC3,RBM35B,LYPLA3,SLC7A6,SLC7A6OS,PRMT7,SMPD3
10	135200	135400	98	34	0.219	0.0100126	CYP2E1,SYCE1,FLJ44653,FRG2B,LOC401650,DUX4,LOC440017,LOC728933
3	55800	56000	66	4	0.218	0.0100868	ERC2
14	72000	72200	114	5	0.218	0.0101609	RGS6,DPF3
6	116800	117000	82	4	0.217	0.0102351	DSE,LOC644101,FAM26F,KRT18P22,FAM26E,FAM26D,RWDD1
3	34800	35000	64	5	0.217	0.0103093	KRT8P18,ARPP-21
14	79400	79600	67	7	0.217	0.0103834	NRXN3,LOC730007
5	171400	171600	112	9	0.217	0.0104576	STK10,NULL,LOC285588,UBTD2
17	74000	74200	126	6	0.216	0.0105318	DNAH17,NULL,PSCD1
9	129600	129800	153	6	0.216	0.0106059	FPGS,ENG,AK1,ST6GALNAC6,ST6GALNAC4,PIP5KL1,DPM2,FAM102A,LOC729758
2	48400	48600	85	17	0.216	0.0106801	FOXN2,CCDC128
11	40400	40600	68	4	0.214	0.0107543	LRRC4C
8	105800	106000	63	5	0.214	0.0108285	LRP12,LOC644103
3	163400	163600	65	4	0.214	0.0109026	LOC131149,LOC647109
1	65800	66000	95	5	0.214	0.0109768	LEPR,PDE4B
10	99600	99800	92	9	0.213	0.011051	C10orf132,CRTAC1
14	33200	33400	139	5	0.212	0.0111251	NPAS3
6	81400	81600	61	4	0.212	0.0111993	LOC442232,BCKDHB
3	50200	50400	149	26	0.212	0.0112735	SEMA3F,GNAT1,SLC38A3,GNAI2,SEMA3B,C3orf45,IFRD2,HYAL3,NAT6,HYAL1,HYAL2,TUSC2,RASSF1,ZMYND10,TUSC4,CYB561D2,TMEM115,CACNA2D2
7	124600	124800	61	6	0.212	0.0113476	NULL,POT1,LOC646841
17	74800	75000	159	5	0.211	0.0114218	HRNBP3
4	138400	138600	69	5	0.211	0.011496	LOC729578,PCDH18,LOC391701
7	1000	1200	134	9	0.211	0.0115701	C7orf50,GPR146,GPER,ZFAND2A
3	190400	190600	106	4	0.211	0.0116443	FAM79B
6	10600	10800	85	4	0.211	0.0117185	LOC644369,GCNT2,GCNT6,C6orf52
2	64400	64600	88	4	0.211	0.0117926	LOC130773,HSPC159,AFTPH
6	10800	11000	100	8	0.211	0.0118668	PAK1IP1,TMEM14C,TMEM14B,MAK,GCM2,SYCP2L
1	110600	110800	92	7	0.21	0.011941	KCNC4,RBM15,SLC16A4,HBXIP,PROK1
1	208200	208400	46	9	0.209	0.0120151	SYT14
7	39000	39200	61	7	0.207	0.0120893	POU6F2
12	111800	112000	101	8	0.207	0.0121635	RPH3A,OAS1,OAS3,OAS2,DTX1
1	208000	208200	87	5	0.207	0.0122376	TRAF3IP3,C1orf74,IRF6,C1orf107,SYT14
7	129200	129400	59	4	0.206	0.0123118	NRF1,UBE2H
2	139000	139200	79	4	0.206	0.012386	SPOPL,NXPH2
4	12000	12200	68	7	0.205	0.0124601	LOC644753,HSP90AB2P,RAB28
4	140800	141000	121	7	0.204	0.0125343	MGST2,MAML3
19	59600	59800	120	4	0.204	0.0126085	TTYH1,LENG8,LENG9,CDC42EP5,LAIR2,KIR3DX1,LILRA2,LILRA1
5	58200	58400	83	4	0.202	0.0126826	RAB3C,PDE4D,LOC642781
15	80400	80600	1	0	0	0.0127568	FAM154B,LOC440295
6	61800	62000	4	0	0	0.012831	KHDRBS2,LOC727798
1	141600	141800	4	1	0.374	0.0129051	LOC375010,LOC727770,LOC728759
6	62200	62400	32	1	0.244	0.0129793	LOC727798,KHDRBS2
11	31400	31600	77	2	0.209	0.0130535	DPH4,IMMP1L,ELP4
19	21800	22000	63	1	0.207	0.0131276	ZNF43,ZNF208
5	30400	30600	44	0	0	0.0132018	LOC391774,CDH6
7	92200	92400	65	3	0.219	0.013276	CDK6
2	83200	83400	69	1	0.239	0.0133501	LOC388965
2	42600	42800	80	0	0	0.0134243	NULL,MTA3
2	83000	83200	60	0	0	0.0134985	NULL,SUCLG1,LOC388965
16	68400	68600	47	0	0	0.0135726	WWP2,LOC348174,LOC645282,PDXDC2
6	20800	21000	69	1	0.21	0.0136468	CDKAL1
1	190400	190600	58	0	0	0.013721	RGS18,LOC647150,RGS21
3	39600	39800	62	0	0	0.0137951	MOBP,MYRIP
5	13600	13800	88	1	0.216	0.0138693	LOC391738,DNAH5
2	49200	49400	79	3	0.213	0.0139435	FSHR
5	86800	87000	40	1	0.207	0.0140177	CCNH
6	98400	98600	41	0	0	0.0140918	C6orf167
17	38600	38800	17	0	0	0.014166	NBR1,NULL,TMEM106A,ARL4D
5	44200	44400	52	0	0	0.0142402	FGF10
11	57800	58000	74	0	0	0.0143143	LOC399898,OR5B17,OR9Q1,OR5B3,OR5B2,OR5B12
18	49000	49200	64	2	0.211	0.0143885	DCC
1	42400	42600	48	1	0.213	0.0144627	GUCA2A,FOXJ3,FAM80A
14	39600	39800	52	0	0	0.0145368	FBXO33
2	44600	44800	69	0	0	0.014611	C2orf34
15	81000	81200	72	0	0	0.0146852	CPEB1,LOC727861,AP3B2,LOC338963
1	225400	225600	50	0	0	0.0147593	CDC42BPA
2	214400	214600	57	1	0.215	0.0148335	SPAG16
17	25000	25200	87	0	0	0.0149077	SSH2
11	31600	31800	102	1	0.211	0.0149818	ELP4,PAX6,LOC729605
5	111200	111400	52	1	0.221	0.015056	C5orf13,C5orf26
6	49400	49600	67	0	0	0.0151302	LOC442215,MUT,CENPQ,C6orf141
5	164600	164800	66	1	0.203	0.0152043	LOC391845,LOC728843,MAT2B
2	110800	111000	2	0	0	0.0152785	LOC645231
11	91800	92000	68	2	0.248	0.0153527	LOC401705,FAT3
6	117000	117200	66	0	0	0.0154268	RWDD1,RSHL3,C6orf113,KPNA5,C6orf189
10	111000	111200	51	0	0	0.015501	LOC645318,XPNPEP1
9	110200	110400	78	0	0	0.0155752	LOC347292,IKBKAP
5	43000	43200	62	0	0	0.0156493	C5orf39,ZNF131,LOC153684,LOC644010
5	158400	158600	64	2	0.211	0.0157235	EBF1,RNF145,UBLCP1
6	84800	85000	69	0	0	0.0157977	C6orf117,KIAA1009
2	107600	107800	51	0	0	0.0158718	LOC729121,SLC5A7
12	9400	9600	31	2	0.208	0.015946	LOC728715,PZP,LOC728719,DDX12,LOC728735
6	62000	62200	43	0	0	0.0160202	LOC727798,KHDRBS2
2	183400	183600	70	0	0	0.0160943	FRZB,NCKAP1
1	29200	29400	93	1	0.21	0.0161685	EPB41,TMEM200B,SFRS4,MECR
2	39800	40000	78	0	0	0.0162427	TMEM178,THUMPD2
1	8600	8800	51	0	0	0.0163168	RERE,LOC644896
16	30200	30400	84	1	0.209	0.016391	CD2BP2,LOC595101,LOC647068,TBC1D10B,MYLPF,1-Sep,ZNF553,ZNF771,XTP3TPA,SEPHS2,ITGAL
6	62400	62600	57	0	0	0.0164652	LOC727798,KHDRBS2
6	88000	88200	82	0	0	0.0165393	ZNF292,GJB7,LOC644016,LOC728362,C6orf162,C6orf163,C6orf165
5	117400	117600	62	0	0	0.0166135	LOC728342,DTWD2
7	91400	91600	100	0	0	0.0166877	AKAP9,CYP51A1
1	92000	92200	89	0	0	0.0167618	TGFBR3,BRDT
5	20000	20200	56	0	0	0.016836	CDH18
13	47600	47800	50	1	0.205	0.0169102	MED4,ITM2B,RB1
15	52400	52600	76	3	0.214	0.0169844	UNC13C
7	50000	50200	56	1	0.216	0.0170585	ZPBP
7	22600	22800	113	3	0.221	0.0171327	MGC87042,IL6,TOMM7
3	52600	52800	126	0	0	0.0172069	PBRM1,GNL3,GLT8D1,SPCS1,NEK4,ITIH1
5	120200	120400	57	0	0	0.017281	PRR16,LOC728682
6	58800	59000	18	0	0	0.0173552	LOC727842
7	115400	115600	56	0	0	0.0174294	TFEC,TES
14	42800	43000	59	2	0.222	0.0175035	LOC390472,LRFN5,C14orf28
7	20200	20400	85	2	0.274	0.0175777	7A5,LOC729972,ITGB8
12	34600	34800	23	0	0	0.0176519	ALG10
2	63400	63600	50	1	0.222	0.017726	LOC51057
15	25800	26000	85	2	0.317	0.0178002	OCA2
8	73800	74000	92	2	0.254	0.0178744	KCNB2
4	69800	70000	65	0	0	0.0179485	UGT2A3,LOC642381,UGT2B7
15	90000	90200	64	0	0	0.0180227	SLCO3A1
19	57000	57200	120	1	0.212	0.0180969	FPRL2,ZNF577,ZNF649,ZNF613,ZNF350,ZNF615
7	62000	62200	38	0	0	0.018171	LOC442318,ZNF680
3	134200	134400	63	0	0	0.0182452	TMEM108
5	20200	20400	41	0	0	0.0183194	CDH18
12	80800	81000	79	0	0	0.0183935	PPFIA2,CCDC59
4	10400	10600	71	0	0	0.0184677	MIST
1	178000	178200	93	0	0	0.0185419	LOC730113,C1orf76,TOR1AIP2,IFRG15,TOR1AIP1,LOC730119
9	127200	127400	87	3	0.225	0.018616	LOC729671,MAPKAP1
11	9400	9600	84	0	0	0.0186902	IPO7,SNORA23,ZNF143,WEE1,LOC440027
2	138800	139000	50	0	0	0.0187644	LOC647002,SPOPL
8	130000	130200	66	2	0.242	0.0188385	hCG_1814486
15	61600	61800	64	0	0	0.0189127	USP3,FBXL22,HERC1
8	95800	96000	67	0	0	0.0189869	DPY19L4,INTS8,CCNE2,TP53INP1
5	52800	53000	69	0	0	0.019061	FST,NDUFS4
11	31200	31400	49	0	0	0.0191352	DCDC1,DPH4
4	135000	135200	44	0	0	0.0192094	LOC132430,PABPC4L
5	8200	8400	95	3	0.225	0.0192835	MTRR,LOC729506
9	106200	106400	79	0	0	0.0193577	OR13F1,SMC2,NIPSNAP3A,OR13C4,OR13C3,OR13C8,OR13C5
2	72000	72200	71	0	0	0.0194319	CYP26B1
5	96200	96400	75	0	0	0.019506	ERAP1,ERAP2,LNPEP
8	55600	55800	63	0	0	0.0195802	SEC11B,RP1
2	157200	157400	61	3	0.208	0.0196544	GPD2
4	93200	93400	46	1	0.202	0.0197285	LOC133083,GRID2
2	193400	193600	38	0	0	0.0198027	PCGEM1,TMEFF2
10	107400	107600	75	1	0.241	0.0198769	SORCS3
5	72200	72400	82	0	0	0.019951	TNPO1,FCHO2,LOC728549
7	146000	146200	68	2	0.273	0.0200252	CNTNAP2
9	84800	85000	66	1	0.222	0.0200994	RASEF,FRMD3
2	50800	51000	78	0	0	0.0201736	NRXN1
12	36600	36800	34	0	0	0.0202477	LOC727847,ALG10B
4	98200	98400	44	0	0	0.0203219	C4orf37
8	108200	108400	63	1	0.288	0.0203961	LOC644199,ANGPT1
14	41800	42000	65	0	0	0.0204702	LRFN5
3	191400	191600	95	0	0	0.0205444	LOC391603,CLDN1,CLDN16
5	96600	96800	53	0	0	0.0206186	RIOK2
2	150000	150200	63	0	0	0.0206927	LYPD6,C2orf25
1	87200	87400	65	0	0	0.0207669	HS2ST1,LOC339524
4	176000	176200	58	0	0	0.0208411	GLRA3,ADAM29
5	96400	96600	73	3	0.217	0.0209152	LOC642737,LIX1,RIOK2
8	67000	67200	59	0	0	0.0209894	PDE7A,DNAJC5B,TRIM55
12	84400	84600	45	0	0	0.0210636	ALX1,LOC727999,PAMCI,RASSF9
2	56000	56200	67	0	0	0.0211377	EFEMP1,CCDC85A
7	150400	150600	119	2	0.212	0.0212119	SLC4A2,FASTK,TMUB1,CENTG3,LOC442747,ASB10,ABCF2,CSGlcA-T,SMARCD3
11	119600	119800	91	0	0	0.0212861	OAF,POU2F3,TMEM136,ARHGEF12
2	167400	167600	53	0	0	0.0213602	XIRP2
20	1400	1600	104	2	0.253	0.0214344	SIRPB2,LOC642697,SIRPD,SIRPB1,SIRPG,LOC441938
5	25400	25600	64	2	0.219	0.0215086	CDH10,LOC729826
8	97400	97600	90	0	0	0.0215827	PTDSS1,SDC2
14	70400	70600	65	0	0	0.0216569	PCNX
16	51800	52000	58	0	0	0.0217311	CHD9,RBL2
12	121000	121200	31	0	0	0.0218052	MLXIP
17	25200	25400	83	0	0	0.0218794	SSH2,EFCAB5
22	48800	49000	112	2	0.25	0.0219536	RP3-355C18.2,MLC1,MOV10L1,PANX2,LOC644111,TRABD,RP3-402G11.5,SELO,TUBGCP6
6	18600	18800	75	0	0	0.0220277	RNF144B
1	170400	170600	62	0	0	0.0221019	DNM3
7	2800	3000	118	2	0.264	0.0221761	GNA12,CARD11
4	94200	94400	51	0	0	0.0222502	GRID2
12	118600	118800	60	0	0	0.0223244	PRKAB1,CIT
2	162000	162200	45	0	0	0.0223986	TBR1,KRT18P46,SLC4A10
22	40000	40200	75	0	0	0.0224727	RANGAP1,ZC3H7B,TEF,TOB2,PHF5A,ACO2
14	70600	70800	75	0	0	0.0225469	PCNX,LOC729941
13	55200	55400	39	0	0	0.0226211	RP11-365K22.1,FLJ40296
3	53800	54000	120	0	0	0.0226952	CACNA1D,CHDH,IL17RB,ACTR8,SELK
18	41800	42000	79	0	0	0.0227694	KIAA1632,PSTPIP2,ATP5A1,CCDC5,C18orf25
8	145800	146000	68	2	0.207	0.0228436	KIAA1688,LOC728033,ZNF251,ZNF34,LOC728079,RPL8,ZNF517
11	106200	106400	72	0	0	0.0229177	LOC642732,GUCY1A2
3	81600	81800	54	0	0	0.0229919	GBE1
11	100400	100600	103	0	0	0.0230661	PGR
6	57600	57800	35	0	0	0.0231403	PRIM2,LOC730180
7	18200	18400	76	0	0	0.0232144	PRPS1L1,HDAC9
9	127400	127600	68	3	0.248	0.0232886	MAPKAP1,PBX3
1	42600	42800	58	0	0	0.0233628	FAM80A,ZMYND12,PPCS,NULL,RP4-692D3.1
8	144000	144200	31	0	0	0.0234369	CYP11B2,LY6E,C8orf31
2	170000	170200	110	0	0	0.0235111	BBS5,KBTBD10,FASTKD1,PPIG
5	170200	170400	46	0	0	0.0235853	RANBP17
7	117600	117800	65	0	0	0.0236594	LSM8,ANKRD7
2	162200	162400	95	0	0	0.0237336	SLC4A10
7	94200	94400	45	1	0.246	0.0238078	LOC645973,PPP1R9A
12	33600	33800	63	1	0.221	0.0238819	LOC390301,SYT10,ALG10
2	51200	51400	70	0	0	0.0239561	LOC730100
12	33400	33600	59	0	0	0.0240303	SYT10,LOC390301
9	70400	70600	95	0	0	0.0241044	LOC347097,PIP5K1B,FAM122A
7	126400	126600	105	1	0.216	0.0241786	GRM8
4	175400	175600	64	2	0.213	0.0242528	FBXO8,KIAA1712,HPGD
5	23000	23200	82	0	0	0.0243269	CDH12,LOC391771
12	122600	122800	96	0	0	0.0244011	RILPL1,LOC728618,TMED2,DDX55,EIF2B1,GTF2H3,TCTN2,ATP6V0A2
18	60200	60400	83	2	0.219	0.0244753	C18orf20,SERPINB8
13	84400	84600	91	0	0	0.0245494	LOC387939,SLITRK6
5	32200	32400	76	0	0	0.0246236	GOLPH3,LOC202122,MTMR12,ZFR
4	70000	70200	57	0	0	0.0246978	UGT2B7,UGT2B11,UGT2B28
1	76200	76400	102	0	0	0.0247719	ASB17,LOC729766,ST6GALNAC3
9	79600	79800	51	0	0	0.0248461	GNAQ
10	38800	39000	8	0	0	0.0249203	LOC729891,ZNF37A,LOC727860
5	24800	25000	67	1	0.249	0.0249944	CDH10,LOC729826
2	205600	205800	95	0	0	0.0250686	PARD3B
10	66400	66600	64	2	0.27	0.0251428	ANXA2P3,CTNNA3
1	65600	65800	78	0	0	0.0252169	DNAJC6,LEPR,LEPROT
5	68600	68800	98	0	0	0.0252911	CDK7,CCDC125,LOC728324,TAF9,RAD17,MARVELD2
18	11400	11600	66	3	0.202	0.0253653	LOC729589,AMAC1L1
17	19000	19200	62	0	0	0.0254394	GRAP,EPN2,LOC729323,B9D1
18	25200	25400	51	0	0	0.0255136	LOC440490
18	49200	49400	52	0	0	0.0255878	DCC,LOC390856
4	60600	60800	50	0	0	0.0256619	LOC644419,LPHN3
16	30800	31000	120	0	0	0.0257361	BCL7C,CTF1,CTF2P,FBXL19,ORAI3,SETD1A,HSD3B7,STX1B,STX4,ZNF668,ZNF646
13	68400	68600	95	0	0	0.0258103	LOC730239,KLHL1
10	90200	90400	62	1	0.207	0.0258844	C10orf59,LIPJ,LOC389992,LIPF
1	8400	8600	52	0	0	0.0259586	RERE
4	31800	32000	72	0	0	0.0260328	LOC642305,PCDH7
4	12400	12600	77	3	0.222	0.0261069	HSP90AB2P,RAB28
5	68200	68400	63	0	0	0.0261811	SLC30A5
6	74400	74600	73	0	0	0.0262553	SLC17A5,CD109
8	100200	100400	71	0	0	0.0263295	VPS13B
2	205800	206000	88	0	0	0.0264036	PARD3B
9	10000	10200	88	0	0	0.0264778	LOC729802,PTPRD
10	68400	68600	97	0	0	0.026552	LRRTM3,CTNNA3
9	76200	76400	51	0	0	0.0266261	RORB
12	2400	2600	113	2	0.256	0.0267003	CACNA1C
17	20000	20200	39	0	0	0.0267745	SPECC1
5	117000	117200	61	1	0.25	0.0268486	LOC728342,DTWD2
11	12600	12800	57	0	0	0.0269228	PARVA,TEAD1
2	46800	47000	98	2	0.254	0.026997	SOCS5,LOC388948,MCFD2
5	97800	98000	59	0	0	0.0270711	LOC642909,RGMB,LOC402222
9	80800	81000	93	3	0.202	0.0271453	KRT18P24,TLE4
10	84800	85000	59	0	0	0.0272195	NRG3,LOC728027
18	14600	14800	42	0	0	0.0272936	LOC646442,NULL,LOC646462,ANKRD30B,MGC26718
11	78800	79000	92	0	0	0.0273678	LOC729746,LOC646112
8	35800	36000	43	0	0	0.027442	UNC5D
15	29800	30000	58	0	0	0.0275161	OTUD7A,CHRNA7
10	91800	92000	69	0	0	0.0275903	LOC119358
9	129400	129600	105	3	0.201	0.0276645	STXBP1,C9orf117,PTRH1,TTC16,TOR2A,SH2D3C,CDK9
14	90400	90600	58	0	0	0.0277386	RPS6KA5
5	56400	56600	67	0	0	0.0278128	LOC728051,GPBP1
3	170400	170600	81	3	0.237	0.027887	MDS1
10	99000	99200	85	2	0.227	0.0279611	ARHGAP19,LOC644202,FRAT1,FRAT2,RRP12,LOC644215,PGAM1,EXOSC1,ZDHHC16
2	227000	227200	56	1	0.247	0.0280353	LOC646736,IRS1
8	100000	100200	64	0	0	0.0281095	LOC643494,LOC643506,LOC643514,OSR2,VPS13B
1	87000	87200	53	0	0	0.0281836	SH3GLB1,15-Sep,39706,HS2ST1
10	35000	35200	58	0	0	0.0282578	PARD3
5	80600	80800	58	0	0	0.028332	CKMT2,ZCCHC9,ACOT12,SSBP2
18	19200	19400	65	0	0	0.0284061	C18orf45,RIOK3,C18orf8,NPC1
7	49800	50000	56	3	0.314	0.0284803	VWC2,ZPBP
21	24600	24800	71	0	0	0.0285545	LOC391273,MRPL39,LOC284821
18	14800	15000	30	0	0	0.0286286	ANKRD30B,LOC441811
7	91200	91400	53	0	0	0.0287028	MTERF,AKAP9
11	86000	86200	101	0	0	0.028777	ME3,PRSS23
10	52400	52600	68	3	0.239	0.0288511	A1CF,PRKG1
10	37800	38000	56	0	0	0.0289253	ANKRD30A,LOC219752
8	21000	21200	84	3	0.266	0.0289995	LOC646608,GFRA2
4	135200	135400	46	0	0	0.0290736	LOC132430,PABPC4L
17	24400	24600	102	0	0	0.0291478	PIPOX,MYO18A,TIAF1,CRYBA1
3	172000	172200	70	0	0	0.029222	RPL22L1,EIF5A2,SLC2A2
2	111600	111800	68	0	0	0.0292962	BCL2L11,LOC729312
6	48200	48400	44	0	0	0.0293703	NULL,C6orf138
6	98600	98800	44	0	0	0.0294445	C6orf167,POU3F2
11	91200	91400	66	2	0.222	0.0295187	LOC727998,FAT3
3	38800	39000	70	0	0	0.0295928	SCN10A,SCN11A
1	226600	226800	86	0	0	0.029667	OBSCN,NULL,TRIM11,TRIM17,HIST3H3,HIST3H2A,HIST3H2BB,RNF187,LOC644953
16	68200	68400	108	0	0	0.0297412	NFAT5,NQO1,NOB1,WWP2
6	102200	102400	63	0	0	0.0298153	GRIK2
1	182600	182800	61	0	0	0.0298895	C1orf21
4	152400	152600	49	0	0	0.0299637	ESSPL,LOC729830
6	62600	62800	60	0	0	0.0300378	KHDRBS2
10	110800	111000	72	3	0.209	0.030112	LOC645318,XPNPEP1
22	48600	48800	88	0	0	0.0301862	BRD1,LOC728757,ZBED4,ALG12,CRELD2,PIM3,IL17REL,RP3-355C18.2
10	12200	12400	97	0	0	0.0302603	DHTKD1,SEC61A2,NUDT5,CDC123,CAMK1D
2	112400	112600	102	0	0	0.0303345	MERTK,LOC727816,TMEM87B
12	131800	132000	77	0	0	0.0304087	PGAM5,KIAA0692,GOLGA3,LOC727826,CHFR,ZNF605
8	79200	79400	44	0	0	0.0304828	PKIA
5	21600	21800	83	0	0	0.030557	CDH12,LOC728411
9	76000	76200	59	0	0	0.0306312	RORB
2	106800	107000	68	0	0	0.0307053	ST6GAL2,LOC729087
11	83400	83600	61	0	0	0.0307795	DLG2
1	80800	81000	83	2	0.208	0.0308537	LOC646526,LPHN2,LOC646538
2	183200	183400	68	0	0	0.0309278	DNAJC10,FRZB
8	79400	79600	47	1	0.231	0.031002	PKIA
12	33800	34000	35	0	0	0.0310762	ALG10
6	120200	120400	51	0	0	0.0311503	LOC728727,MAN1A1
5	25800	26000	78	2	0.231	0.0312245	LOC729826,CDH9
2	148200	148400	53	0	0	0.0312987	ACVR2A
1	72800	73000	55	0	0	0.0313728	NEGR1,KRT8P21
4	60800	61000	65	0	0	0.031447	LOC644419,LPHN3
7	52600	52800	102	1	0.352	0.0315212	LOC392027,COBL
8	145400	145600	79	3	0.228	0.0315953	C8orf30A,BOP1,HSF1,DGAT1,SCRT1,LOC728000,C8ORFK29,FBXL6,GPR172A,ADCK5,CPSF1
3	139400	139600	91	0	0	0.0316695	ARMC8,TXNDC6,MRAS
2	49600	49800	72	0	0	0.0317437	LOC130728
12	122800	123000	94	1	0.233	0.0318178	ATP6V0A2,DNAH10,CCDC92
13	84200	84400	69	0	0	0.031892	LOC387939
7	126000	126200	68	0	0	0.0319662	GRM8
7	119000	119200	41	0	0	0.0320403	KCND2
9	40600	40800	13	1	0.251	0.0321145	FAM75A3,FAM74A3,ZNF658,LOC642490
5	68400	68600	79	0	0	0.0321887	SLC30A5,CCNB1,CENPH,MRPS36,CDK7
22	19400	19600	110	0	0	0.0322628	PI4KA,SERPIND1,SNAP29,CRKL
10	112200	112400	72	0	0	0.032337	LOC645360,DUSP5,SMC3
6	98800	99000	53	0	0	0.0324112	POU3F2,FBXL4
14	72200	72400	94	1	0.212	0.0324854	DPF3
3	175000	175200	64	0	0	0.0325595	NLGN1
3	27400	27600	72	0	0	0.0326337	SLC4A7,LOC643634
14	88000	88200	79	0	0	0.0327079	PTPN21,ZC3H14,EML5
1	118600	118800	70	3	0.286	0.032782	SPAG17,LOC343492
3	77800	78000	61	0	0	0.0328562	ROBO2
15	63800	64000	79	0	0	0.0329304	DENND4A,LOC646358,LOC646363,RAB11A,MEGF11
4	12200	12400	72	0	0	0.0330045	HSP90AB2P,RAB28
5	83800	84000	48	0	0	0.0330787	EDIL3
1	153600	153800	87	0	0	0.0331529	ASH1L,POU5F1P4,LOC645676
15	75000	75200	91	0	0	0.033227	RCN2,KRT8P23,PSTPIP1,TSPAN3,SGK269
3	124600	124800	59	0	0	0.0333012	ADCY5,LOC729223,PTPLB
16	51600	51800	55	0	0	0.0333754	LOC390730,CHD9
2	32800	33000	69	0	0	0.0334495	TTC27,LTBP1
14	90200	90400	81	1	0.253	0.0335237	TTC7B,RPS6KA5
22	39000	39200	89	0	0	0.0335979	TNRC6B,ADSL,SGSM3,MKL1
12	111400	111600	54	2	0.2	0.033672	PTPN11,RPH3A
4	68600	68800	67	0	0	0.0337462	TMPRSS11F,SYT14L,TMPRSS11B
5	80800	81000	58	0	0	0.0338204	SSBP2
2	100200	100400	129	0	0	0.0338945	LOC150577,LONRF2,CHST10
1	217800	218000	80	1	0.217	0.0339687	ZC3H11B,SLC30A10,LOC728518
4	93000	93200	49	1	0.206	0.0340429	GRID2,LOC133083
7	16200	16400	93	0	0	0.034117	hCG_1745121,LOC729920
1	94000	94200	71	3	0.235	0.0341912	BCAR3,DNTTIP2,GCLM,ABCA4
8	129200	129400	102	0	0	0.0342654	TMEM75,MYC
1	118000	118200	64	1	0.222	0.0343395	LOC401959,GDAP2
2	32600	32800	77	0	0	0.0344137	BIRC6,TTC27
9	34000	34200	53	0	0	0.0344879	UBAP2,WDR40A,UBAP1
7	115200	115400	56	0	0	0.034562	TFEC
4	135400	135600	43	0	0	0.0346362	LOC345016
15	46400	46600	108	0	0	0.0347104	DUT,FBN1
1	204800	205000	84	0	0	0.0347845	RASSF5,LGTN,DYRK3,MAPKAPK2,IL10
16	60800	61000	85	1	0.265	0.0348587	CDH8
6	19400	19600	89	0	0	0.0349329	LOC645157,KRT18P38,ID4
8	129800	130000	68	3	0.231	0.035007	hCG_1814486,MLZE
18	37000	37200	63	0	0	0.0350812	KC6
7	123600	123800	68	0	0	0.0351554	tcag7.977,SPAM1,hCG_1651160
11	126800	127000	72	2	0.231	0.0352295	PRR10,KIRREL3,LOC387820
2	203800	204000	95	0	0	0.0353037	NBEAL1,CYP20A1,ABI2
2	161600	161800	66	0	0	0.0353779	TANK
3	80400	80600	45	0	0	0.0354521	ROBO1,LOC728290
2	102800	103000	56	0	0	0.0355262	TMEM182
2	145400	145600	61	1	0.201	0.0356004	LOC730124,ZEB2
9	110400	110600	98	2	0.203	0.0356746	LOC347292,IKBKAP,LOC442431
3	120600	120800	105	1	0.207	0.0357487	CDGAP,TMEM39A,KTELC1,C3orf1,CD80,ADPRH,PLA1A
8	76600	76800	77	0	0	0.0358229	HNF4G
6	27600	27800	67	0	0	0.0358971	ZNF184,LOC645950,HIST1H2BL
4	34400	34600	66	0	0	0.0359712	LOC727819,LOC727823
2	16400	16600	80	0	0	0.0360454	FAM49A
7	124800	125000	50	1	0.209	0.0361196	POT1,LOC646841
5	98600	98800	41	0	0	0.0361937	LOC728093,CHD1
2	63600	63800	51	1	0.203	0.0362679	LOC51057,MDH1,LOC388955,LOC647112
18	38200	38400	55	0	0	0.0363421	PIK3C3,RIT2
2	225600	225800	55	0	0	0.0364162	DOCK10,KIAA1486
6	27400	27600	132	0	0	0.0364904	FKSG83,ZNF204,ZNF391,NULL,MCFD2L,ZNF184,LOC645950
4	95000	95200	61	0	0	0.0365646	ATOH1,GRID2,LOC644429
13	107400	107600	111	0	0	0.0366387	LOC644216,LIG4
5	26000	26200	46	0	0	0.0367129	LOC729826,CDH9
9	101200	101400	37	0	0	0.0367871	SEC61B,NR4A3
9	79400	79600	61	0	0	0.0368612	GNA14,GNAQ
7	90200	90400	63	0	0	0.0369354	PFTK1
3	177400	177600	66	0	0	0.0370096	LOC730168,NAALADL2
4	14800	15000	69	0	0	0.0370837	CPEB2,C1QTNF7
2	125800	126000	55	0	0	0.0371579	CNTNAP5
5	67400	67600	69	1	0.243	0.0372321	PIK3R1
2	193200	193400	33	0	0	0.0373062	PCGEM1,TMEFF2
2	42800	43000	103	0	0	0.0373804	MTA3,OXER1,HAAO
13	49400	49600	58	0	0	0.0374546	C13orf1,DLEU2,TRIM13,KCNRG,DLEU1
12	122200	122400	89	0	0	0.0375287	LOC728604,MPHOSPH9,C12orf65,CDK2AP1,SBNO1
4	94400	94600	57	0	0	0.0376029	GRID2
4	139600	139800	90	1	0.219	0.0376771	SLC7A11,CCRN4L
2	125000	125200	80	0	0	0.0377512	CNTNAP5
5	86000	86200	56	0	0	0.0378254	COX7C,LOC728979
16	51400	51600	85	2	0.203	0.0378996	LOC390730
20	7400	7600	84	0	0	0.0379737	HAO1
1	167400	167600	54	0	0	0.0380479	NME7
5	134400	134600	73	0	0	0.0381221	LOC389328,PITX1,H2AFY
9	13600	13800	130	0	0	0.0381962	FLJ41200,MPDZ,LOC347193,NFIB
5	42800	43000	76	1	0.226	0.0382704	SEPP1,LOC402213
2	19600	19800	110	0	0	0.0383446	OSR1,TTC32
11	58000	58200	81	0	0	0.0384187	OR5B21,LPXN,ZFP91,CNTF,ZFP91-CNTF,GLYAT
3	186800	187000	87	0	0	0.0384929	SENP2,IGF2BP2,C3orf65
10	51600	51800	98	0	0	0.0385671	ASAH2,LOC728532,SGMS1
10	20600	20800	88	0	0	0.0386413	PLXDC2
8	64600	64800	45	0	0	0.0387154	YTHDF3
7	32600	32800	46	0	0	0.0387896	KIAA0241,LOC441208,LOC401321,KBTBD2
1	221800	222000	58	0	0	0.0388638	CAPN8,CAPN2
8	108000	108200	65	1	0.643	0.0389379	ABRA,LOC644199,ANGPT1
2	135600	135800	85	0	0	0.0390121	RAB3GAP1,ZRANB3
11	119000	119200	87	0	0	0.0390863	NULL,PVRL1,LOC390255
8	30600	30800	65	1	0.226	0.0391604	GTF2E2,GSR,UBXD6,PPP2CB
3	164200	164400	57	0	0	0.0392346	LOC647109
2	206200	206400	94	0	0	0.0393088	PARD3B,NRP2
4	76400	76600	72	0	0	0.0393829	LOC643100,RCHY1
1	88400	88600	68	0	0	0.0394571	PKN2
6	87800	88000	66	2	0.214	0.0395313	HTR1E,CGA,LOC442234,ZNF292
4	78400	78600	87	0	0	0.0396054	CCNG2,CXCL13
7	151400	151600	89	0	0	0.0396796	GALNT11,MLL3
1	74800	75000	84	1	0.206	0.0397538	C1orf173,CRYZ,TYW3
5	18000	18200	64	0	0	0.0398279	LOC391769,BASP1
2	153200	153400	71	0	0	0.0399021	FMNL2,PRPF40A,ARL6IP6
9	87800	88000	69	0	0	0.0399763	MAK10,GOLM1,C9orf153
12	28600	28800	71	0	0	0.0400504	CCDC91
1	73200	73400	53	0	0	0.0401246	KRT8P21,NEGR1
3	88600	88800	57	0	0	0.0401988	LOC344653,C3orf38,LOC728432
2	127200	127400	79	0	0	0.0402729	GYPC,LOC339760,BIN1
8	74600	74800	52	0	0	0.0403471	STAU2
4	96200	96400	80	0	0	0.0404213	BMPR1B,UNC5C
8	95400	95600	74	0	0	0.0404954	RAD54B,LOC643022,NULL,KIAA1429
11	28600	28800	57	1	0.205	0.0405696	METT5D1,LOC401677
10	68800	69000	44	1	0.203	0.0406438	CTNNA3
4	131000	131200	54	0	0	0.0407179	LOC391698,C4orf33
12	9600	9800	90	0	0	0.0407921	LOC728735,KLRB1,LOC644138,LOC374443,CLEC2D,CLECL1,CD69
8	53800	54000	71	0	0	0.0408663	LOC644727,RB1CC1,LOC644755,NPBWR1
2	135800	136000	86	0	0	0.0409404	ZRANB3
8	100400	100600	97	0	0	0.0410146	VPS13B
4	25800	26000	48	1	0.224	0.0410888	LOC645481,RBPJ
2	111400	111600	123	2	0.226	0.0411629	ACOXL,FLJ44006,BCL2L11
8	100600	100800	105	0	0	0.0412371	VPS13B
20	32600	32800	108	0	0	0.0413113	MAP1LC3A,PIGU,TP53INP2,NCOA6
5	56200	56400	105	2	0.205	0.0413854	MAP3K1,C5orf35,MIER3,LOC728051
16	67800	68000	93	0	0	0.0414596	SNTB2,VPS4A,PDF,COG8,NIP7,TMED6,TERF2,CYB5B
3	170200	170400	72	0	0	0.0415338	EVI1,MDS1
20	47800	48000	85	0	0	0.041608	B4GALT5,SLC9A8,SPATA2,ZNF313
14	92400	92600	96	0	0	0.0416821	GOLGA5,CHGA,ITPK1,C14orf85
7	27400	27600	78	0	0	0.0417563	LOC442663,HIBADH,LOC442664
2	32400	32600	82	0	0	0.0418305	YIPF4,BIRC6
7	11800	12000	97	2	0.256	0.0419046	THSD7A
2	100000	100200	62	0	0	0.0419788	AFF3,LOC150577
10	71400	71600	96	3	0.247	0.042053	COL13A1,H2AFY2,AIFM2,LOC729448,TYSND1,SAR1A
7	85600	85800	36	0	0	0.0421271	GRM3
7	61800	62000	26	0	0	0.0422013	ZNF680,LOC728736,LOC442318
2	125600	125800	45	0	0	0.0422755	CNTNAP5
6	58600	58800	38	0	0	0.0423496	LOC727842,PRIM2
7	27600	27800	53	1	0.213	0.0424238	HIBADH,TAX1BP1
1	71800	72000	53	0	0	0.042498	NEGR1
2	239800	240000	74	0	0	0.0425721	HDAC4,NULL
6	113600	113800	83	0	0	0.0426463	LOC643884,MARCKS
17	2400	2600	85	0	0	0.0427205	METT10D,PAFAH1B1,KIAA0664
6	145600	145800	78	0	0	0.0427946	LOC645749,EPM2A
11	57600	57800	84	0	0	0.0428688	OR9Q1,OR9I1,OR9Q2,OR1S2,OR1S1,OR10Q1,OR10W1
2	61000	61200	94	3	0.221	0.042943	REL,LOC344423,PUS10,PEX13,KIAA1841
3	146400	146600	54	0	0	0.0430171	LOC389156,PLOD2
14	81400	81600	60	0	0	0.0430913	LOC730103
21	37600	37800	57	0	0	0.0431655	DSCR3,DYRK1A
17	27600	27800	76	0	0	0.0432396	RHBDL3,C17orf75,ZNF207,PSMD11
7	14600	14800	88	0	0	0.0433138	DGKB
7	103800	104000	87	0	0	0.043388	LHFPL3
3	170600	170800	76	1	0.221	0.0434621	MDS1,LOC730004
11	13200	13400	90	0	0	0.0435363	ARNTL,BTBD10
20	39600	39800	62	0	0	0.0436105	CHD6
14	91000	91200	68	0	0	0.0436846	SMEK1,PP8961,CATSPERB
7	120000	120200	52	0	0	0.0437588	KCND2
3	155600	155800	54	0	0	0.043833	GPR149
4	13600	13800	88	0	0	0.0439071	LOC391636,LOC152742
8	9800	10000	81	0	0	0.0439813	LOC729546,TNKS,MSRA
9	115600	115800	73	0	0	0.0440555	ZNF618
7	48200	48400	116	0	0	0.0441296	ABCA13
20	32400	32600	97	0	0	0.0442038	ITCH,DYNLRB1,MAP1LC3A
5	141200	141400	109	0	0	0.044278	PCDH1,LOC729080,LOC727981,KIAA0141,PCDH12,RNF14,GNPDA1
19	36400	36600	75	1	0.206	0.0443521	TSHZ3,LOC728214
13	49800	50000	71	0	0	0.0444263	BCMS,DLEU7,LOC730194
8	96000	96200	67	0	0	0.0445005	TP53INP1,C8orf38,PLEKHF2
4	109600	109800	50	0	0	0.0445746	LOC391681,FLJ37673,RPL34,DC2
4	145000	145200	39	0	0	0.0446488	GYPE,LOC646561,GYPB
4	179200	179400	46	1	0.201	0.044723	LOC285501,LOC391719
11	98400	98600	130	1	0.223	0.0447972	CNTN5
8	75600	75800	72	0	0	0.0448713	GDAP1,FLJ39080,PI15
12	120800	121000	91	0	0	0.0449455	PSMD9,WDR66,BCL7A,NULL
13	67000	67200	62	2	0.201	0.0450197	LOC400141,LOC390411,PCDH9
5	26200	26400	54	0	0	0.0450938	CDH9
2	40400	40600	99	3	0.224	0.045168	SLC8A1
9	120200	120400	72	0	0	0.0452422	LOC442434,DBC1
9	122800	123000	99	0	0	0.0453163	C5,CEP110,RAB14
9	125200	125400	72	0	0	0.0453905	DENND1A
8	65800	66000	91	2	0.296	0.0454647	CYP7B1
2	199200	199400	63	1	0.223	0.0455388	PLCL1,SATB2
4	141400	141600	71	0	0	0.045613	SCOC,CLGN,LOC152586
6	135400	135600	75	0	0	0.0456872	HBS1L,MYB
7	84800	85000	68	0	0	0.0457613	tcag7.1130,SEMA3D
7	100400	100600	112	1	0.335	0.0458355	MUC3B,MUC12,MUC17,TRIM56,SERPINE1,AP1S1,VGF
16	88200	88400	127	1	0.278	0.0459097	DPEP1,CHMP1A,C16orf55,CDK10,SPATA2L,LOC727949,C16orf7,ZNF276,FANCA
11	29000	29200	64	0	0	0.0459838	LOC401677,METT5D1,KCNA4
3	84800	85000	58	0	0	0.046058	LOC643665,CADM2
11	14200	14400	81	1	0.211	0.0461322	SPON1,RRAS2,LOC401676
9	92800	93000	72	0	0	0.0462063	SYK,AUH
5	143800	144000	55	0	0	0.0462805	KCTD16
5	176200	176400	101	0	0	0.0463547	UNC5A,HK3,UIMC1,ZNF346
5	2000	2200	100	3	0.214	0.0464288	IRX4
11	77600	77800	60	0	0	0.046503	USP35,GAB2,LOC729944
8	131400	131600	77	0	0	0.0465772	DDEF1IT1,DDEF1
20	39400	39600	78	0	0	0.0466513	LPIN3,EMILIN3,CHD6
14	96000	96200	96	0	0	0.0467255	AK7,LOC730202,PAPOLA
5	151200	151400	76	1	0.225	0.0467997	GLRA1
3	177000	177200	66	0	0	0.0468738	NAALADL2,LOC442097
20	14200	14400	60	0	0	0.046948	FLRT3,MACROD2
6	34400	34600	79	1	0.23	0.0470222	NUDT3,RPS10,PACSIN1
3	43800	44000	67	0	0	0.0470963	ABHD5,LOC729615
1	156600	156800	87	0	0	0.0471705	CD1E,OR10T2,OR10K2,LOC646289,OR10K1,OR10R2,OR6Y1,SPTA1
17	78200	78400	74	0	0	0.0472447	WDR45L,RAB40B,LOC728694,FN3KRP,FN3K,TBCD,ZNF750
1	4600	4800	119	3	0.295	0.0473188	AJAP1
7	152600	152800	104	0	0	0.047393	FLJ42291
9	131800	132000	85	1	0.312	0.0474672	FNBP1,LOC646236,GPR107,FLJ46836,FREQ
2	16200	16400	69	0	0	0.0475413	MYCN,FAM49A
7	61600	61800	34	0	0	0.0476155	LOC728736,ZNF680
6	105400	105600	72	0	0	0.0476897	HACE1,LIN28B
1	25200	25400	92	0	0	0.0477639	RUNX3,LOC391020,SYF2
9	105600	105800	74	0	0	0.047838	SMC2
3	57000	57200	88	0	0	0.0479122	SPATA12,IL17RD,HESX1
4	31600	31800	47	0	0	0.0479864	LOC645716,PCDH7,LOC642305
9	36200	36400	78	0	0	0.0480605	CLTA,GNE,LOC730131,LOC646993,RNF38
3	35000	35200	55	0	0	0.0481347	KRT8P18,ARPP-21
6	81600	81800	54	0	0	0.0482089	LOC442232
3	70400	70600	77	0	0	0.048283	LOC654340,NULL,MITF
14	31200	31400	55	0	0	0.0483572	NUBPL
1	202400	202600	112	0	0	0.0484314	REN,KISS1,GOLT1A,PLEKHA6
4	14600	14800	72	0	0	0.0485055	LOC441009,CPEB2
5	123000	123200	79	0	0	0.0485797	KRT18P16,CSNK1G3
14	28000	28200	69	0	0	0.0486539	FOXG1,PRKD1
17	56400	56600	41	0	0	0.048728	BCAS3,hCG_2001000
4	60000	60200	52	0	0	0.0488022	LOC644419
12	32800	33000	91	3	0.299	0.0488764	YARS2,PKP2,NULL
3	149200	149400	49	0	0	0.0489505	LOC344741,ZIC1,AGTR1
6	84400	84600	79	0	0	0.0490247	SNAP91,C6orf159
6	85800	86000	79	0	0	0.0490989	LOC643851,NT5E
20	53800	54000	90	0	0	0.049173	CBLN4
15	46600	46800	59	0	0	0.0492472	FBN1,LOC645405
20	44200	44400	107	2	0.421	0.0493214	CD40,CDH22,LOC728443,SLC35C2
3	88800	89000	54	0	0	0.0493955	LOC728432,EPHA3
4	95800	96000	82	0	0	0.0494697	PDLIM5,LOC728442,BMPR1B
1	29400	29600	61	0	0	0.0495439	MECR,PTPRU
1	226400	226600	95	0	0	0.049618	GUK1,GJC2,C1orf69,C1orf145,OBSCN
2	84000	84200	53	0	0	0.0496922	LOC388965,SUCLG1
5	144000	144200	67	0	0	0.0497664	KCTD16
2	50400	50600	77	0	0	0.0498405	NRXN1
4	15200	15400	87	1	0.203	0.0499147	CC2D2A,FBXL5,LOC285550,BST1,CD38
